# Supplementary material for: Altitude-Driven Variations in Nutritional, Bioactive, and Mineral Profiles of Hawthorn (Crataegus spp.)
Source: Foods. 2025 Jan 14;14(2):241. doi: 10.3390/foods14020241 (PMC11765299; doi:10.3390/foods14020241)
Supplement: Supplementary file 1 [file foods-14-00241-s001.zip]

Archive with 10 entries (7 files):
- foods-3371011-supplementary/
- foods-3371011-supplementary/final suppl/
- foods-3371011-supplementary/final suppl/data/
- foods-3371011-supplementary/final suppl/data/Table S10.Climatological Information forTG.csv
- foods-3371011-supplementary/final suppl/data/Table S5.Climatological Information for JZ.csv
- foods-3371011-supplementary/final suppl/data/Table S6.Climatological Information for FX.csv
- foods-3371011-supplementary/final suppl/data/Table S7.Climatological Information for MY.csv
- foods-3371011-supplementary/final suppl/data/Table S8.Climatological Information for PY.csv
- foods-3371011-supplementary/final suppl/data/Table S9.Climatological Information for JX.csv
- foods-3371011-supplementary/final suppl/foods-3371011-supplementary.pdf
