# Supplementary material for: Altitude-Driven Variations in Nutritional, Bioactive, and Mineral Profiles of Hawthorn (Crataegus spp.)
Source: Foods. 2025 Jan 14;14(2):241. doi: 10.3390/foods14020241 (PMC11765299; doi:10.3390/foods14020241)
Supplement: Supplementary file 1 [file foods-14-00241-s001.zip › foods-3371011-supplementary/final suppl/data/Table S10.Climatological Information forTG.csv]

Data	Month	Temperature (��)	Humidness (%)	Precipitation (mm)	surface wind speed (m/s)	Location	Evaluation grouping
2023/5/1	5	16.87699916	43.0585569	0.000261702	3.868651229	TG	High altitude
2023/5/2	5	20.23699468	41.4764825	0.000261702	2.376865354	TG	High altitude
2023/5/3	5	16.71833064	70.12278897	0.357066068	2.912156015	TG	High altitude
2023/5/4	5	14.31116002	94.41003669	0.442984601	1.843617385	TG	High altitude
2023/5/5	5	14.34310176	88.6847661	0.130081753	2.097495096	TG	High altitude
2023/5/6	5	8.875756836	92.85374642	0.83861402	2.486558992	TG	High altitude
2023/5/7	5	12.49662679	57.07959205	0.000261702	1.452173518	TG	High altitude
2023/5/8	5	15.04948324	47.64044174	0.000261702	1.439022977	TG	High altitude
2023/5/9	5	14.1222702	54.57311177	0.008755247	1.542351724	TG	High altitude
2023/5/10	5	13.59106089	61.30772142	0.000261702	0.973146609	TG	High altitude
2023/5/11	5	15.56567027	55.68199974	0.017380614	2.321183284	TG	High altitude
2023/5/12	5	17.92059352	38.68363867	0.000261702	3.861736584	TG	High altitude
2023/5/13	5	18.40778758	36.04110689	0.004151371	2.400183988	TG	High altitude
2023/5/14	5	20.72763977	35.27964649	0.010386886	3.613799421	TG	High altitude
2023/5/15	5	21.98643646	38.70561005	0.000404544	2.339527958	TG	High altitude
2023/5/16	5	22.86278305	49.56622353	0.003750339	2.178387805	TG	High altitude
2023/5/17	5	22.03045425	44.885248	0.000261702	2.359562772	TG	High altitude
2023/5/18	5	20.6259285	51.60695964	0.003937147	2.190040654	TG	High altitude
2023/5/19	5	22.030837	60.33493113	0.008958528	3.211285095	TG	High altitude
2023/5/20	5	19.55292155	36.11803427	0.000519911	3.756557754	TG	High altitude
2023/5/21	5	12.11377869	34.07408759	0.02837381	3.476595597	TG	High altitude
2023/5/22	5	13.76538366	41.0263013	0.000261702	1.880449198	TG	High altitude
2023/5/23	5	16.4409907	43.49467265	0.000261702	1.847809894	TG	High altitude
2023/5/24	5	16.77704391	52.58361489	0.026313637	2.752787618	TG	High altitude
2023/5/25	5	18.20496903	50.26368434	0.000283685	3.213694191	TG	High altitude
2023/5/26	5	17.48817596	52.00704937	0.000261702	1.625498356	TG	High altitude
2023/5/27	5	13.77154439	90.5716361	0.321323052	1.528830765	TG	High altitude
2023/5/28	5	15.98936106	87.41079314	0.075165076	1.585013623	TG	High altitude
2023/5/29	5	17.16439972	80.21585216	0.25990164	2.17891984	TG	High altitude
2023/5/30	5	17.81578471	79.45692919	0.007771926	1.47409578	TG	High altitude
2023/5/31	5	16.09891917	86.51134156	0.320504449	1.880219944	TG	High altitude
2023/6/1	6	18.70152181	55.71500518	0.000261702	3.187475643	TG	High altitude
2023/6/2	6	18.46126836	46.5011926	0.000261702	1.830550697	TG	High altitude
2023/6/3	6	18.57726059	57.46143099	0.000360597	1.813879694	TG	High altitude
2023/6/4	6	19.14160945	53.65730719	0.000327632	1.92378152	TG	High altitude
2023/6/5	6	20.45646057	48.59875576	0.000261702	2.055288254	TG	High altitude
2023/6/6	6	21.96079152	39.78123998	7.63E-05	2.282444339	TG	High altitude
2023/6/7	6	21.64166158	41.86694063	0.002844415	2.977301693	TG	High altitude
2023/6/8	6	22.25941493	34.25068042	0.000261702	3.010003444	TG	High altitude
2023/6/9	6	22.82809474	27.11101947	0.000261702	3.316241906	TG	High altitude
2023/6/10	6	22.59659856	28.02485793	0.000261702	2.065429217	TG	High altitude
2023/6/11	6	21.37705765	39.35334005	0.033631475	1.518822314	TG	High altitude
2023/6/12	6	20.51369756	51.81541598	0.000904489	1.864759309	TG	High altitude
2023/6/13	6	21.96765162	44.72785288	0.000261702	2.094397722	TG	High altitude
2023/6/14	6	23.94613419	34.53982239	0.000261702	1.888900965	TG	High altitude
2023/6/15	6	25.31399816	33.97827075	0.000261702	2.224796599	TG	High altitude
2023/6/16	6	24.01413879	39.44601449	0.000261702	3.824294764	TG	High altitude
2023/6/17	6	22.12502187	54.13150964	0.029846172	3.534137844	TG	High altitude
2023/6/18	6	20.61709875	66.97533638	0.27739408	1.917670683	TG	High altitude
2023/6/19	6	21.47954203	71.13906014	0.076219896	1.962085983	TG	High altitude
2023/6/20	6	23.96432393	47.35537802	0.000261702	2.615661309	TG	High altitude
2023/6/21	6	24.71809413	35.96321596	0.000261702	1.450867878	TG	High altitude
2023/6/22	6	25.65163829	44.57833603	0.000261702	1.508270908	TG	High altitude
2023/6/23	6	26.34165726	38.0959606	0.000261702	1.995489046	TG	High altitude
2023/6/24	6	25.42499568	34.30019009	0.000261702	2.282895702	TG	High altitude
2023/6/25	6	24.66682968	39.73920679	0.017732208	1.937950243	TG	High altitude
2023/6/26	6	23.17548142	51.09329597	0.070149196	1.642687995	TG	High altitude
2023/6/27	6	25.3436943	49.33225747	0.000393562	2.293689178	TG	High altitude
2023/6/28	6	22.58949051	79.52737378	0.89300321	1.845294869	TG	High altitude
2023/6/29	6	24.79851685	59.10733293	0.000261702	1.626523486	TG	High altitude
2023/6/30	6	25.27027283	53.17880891	0.000261702	1.518804806	TG	High altitude
2023/7/1	7	25.33499934	49.65131549	0.000772629	1.344579162	TG	High altitude
2023/7/2	7	24.52399597	56.34221165	0.001140735	1.835207586	TG	High altitude
2023/7/3	7	20.43682887	82.1061398	0.31357667	1.555871116	TG	High altitude
2023/7/4	7	23.10723012	53.37582837	0.009392524	3.540283969	TG	High altitude
2023/7/5	7	25.2857516	39.91666894	0.000261702	3.699102521	TG	High altitude
2023/7/6	7	26.87202352	40.95031298	0.000261702	2.964662501	TG	High altitude
2023/7/7	7	26.59795405	43.67431999	0.000261702	3.62498803	TG	High altitude
2023/7/8	7	25.73220469	40.78855737	0.000261702	2.86603182	TG	High altitude
2023/7/9	7	26.76425959	38.78463438	0.000261702	1.592613334	TG	High altitude
2023/7/10	7	27.88493881	40.12010563	0.000261702	1.199820453	TG	High altitude
2023/7/11	7	28.43905284	54.26357779	0.003777813	2.601646056	TG	High altitude
2023/7/12	7	24.99338684	76.80663757	0.2240048	1.636480048	TG	High altitude
2023/7/13	7	23.69940465	72.22506264	0.016820287	3.244661029	TG	High altitude
2023/7/14	7	25.13204091	43.97217177	0.000261702	3.85506677	TG	High altitude
2023/7/15	7	24.709478	41.11684704	0.000261702	2.849625259	TG	High altitude
2023/7/16	7	24.65560811	42.8781037	0.000261702	1.673632308	TG	High altitude
2023/7/17	7	25.82874324	42.1033153	0.001778012	1.838090062	TG	High altitude
2023/7/18	7	25.57350184	42.79110284	0.000261702	1.310611304	TG	High altitude
2023/7/19	7	25.95785802	45.39697269	0.000261702	1.424908282	TG	High altitude
2023/7/20	7	25.27237854	54.08085654	0.060353613	1.58324651	TG	High altitude
2023/7/21	7	23.59691772	70.54021134	0.332915098	1.721150914	TG	High altitude
2023/7/22	7	23.61598867	60.59648707	0.017957491	2.191597058	TG	High altitude
2023/7/23	7	25.92630285	48.54717279	0.000261702	1.714786103	TG	High altitude
2023/7/24	7	25.29056956	52.00887154	0.044844395	1.999350672	TG	High altitude
2023/7/25	7	25.14857381	53.69071481	0.008711262	1.874590451	TG	High altitude
2023/7/26	7	26.264608	55.77278076	0.001673665	2.327699866	TG	High altitude
2023/7/27	7	26.03747838	62.25757121	0.014968838	1.516520011	TG	High altitude
2023/7/28	7	23.11401647	73.54494398	0.049574757	1.753053378	TG	High altitude
2023/7/29	7	21.50557734	88.77402511	0.639840602	3.177846733	TG	High altitude
2023/7/30	7	20.76398239	96.98657342	2.222632921	3.080627681	TG	High altitude
2023/7/31	7	24.01136297	85.551764	0.042625004	1.855736108	TG	High altitude
2023/8/1	8	25.70553741	80.56626138	0.073297221	2.085891478	TG	High altitude
2023/8/2	8	26.67215373	74.26281231	0.016408216	1.768719712	TG	High altitude
2023/8/3	8	27.42807159	72.04383262	0.008502529	1.653032744	TG	High altitude
2023/8/4	8	26.72700526	74.61694113	0.164094197	1.522391359	TG	High altitude
2023/8/5	8	24.36793035	82.86826376	0.597136784	1.426069451	TG	High altitude
2023/8/6	8	24.73086319	71.13546221	0.01478203	1.259768555	TG	High altitude
2023/8/7	8	24.59671427	76.28442017	0.130587141	1.184753581	TG	High altitude
2023/8/8	8	25.21630249	67.5768798	0.000833088	1.470178471	TG	High altitude
2023/8/9	8	25.42137553	67.02687268	0.000261702	1.484769828	TG	High altitude
2023/8/10	8	25.80566177	70.9999469	0.007052149	1.39473919	TG	High altitude
2023/8/11	8	23.98754018	81.04758638	0.385903356	1.377838918	TG	High altitude
2023/8/12	8	23.87978007	71.455206	0.226608856	1.839543394	TG	High altitude
2023/8/13	8	24.41405004	59.55873425	0.000261702	1.637770944	TG	High altitude
2023/8/14	8	24.98793437	67.71954393	0.012073569	1.40168891	TG	High altitude
2023/8/15	8	25.9565979	65.03972247	0.010925326	1.339162148	TG	High altitude
2023/8/16	8	26.81284485	61.42677124	0.000360597	1.25471456	TG	High altitude
2023/8/17	8	25.71468252	68.61351663	0.047992391	1.164041576	TG	High altitude
2023/8/18	8	24.4114446	75.3823167	0.006447876	1.562101412	TG	High altitude
2023/8/19	8	24.35047811	65.70173276	0.000278194	1.314659851	TG	High altitude
2023/8/20	8	23.01518911	74.04091121	0.128949973	1.418241484	TG	High altitude
2023/8/21	8	23.7133728	59.45109135	0.000684755	2.062293875	TG	High altitude
2023/8/22	8	23.00439224	42.63308936	0.000261702	1.30838148	TG	High altitude
2023/8/23	8	19.3893575	73.28029878	0.784801562	1.491504646	TG	High altitude
2023/8/24	8	19.50824	72.86305438	0.160748401	1.549308609	TG	High altitude
2023/8/25	8	18.97069957	79.9076036	0.312142773	1.368521467	TG	High altitude
2023/8/26	8	15.72022146	97.80620686	0.769808879	2.473949654	TG	High altitude
2023/8/27	8	14.63954697	94.17302021	0.360301987	2.13205705	TG	High altitude
2023/8/28	8	17.36408768	74.58246472	0.000344124	1.489623519	TG	High altitude
2023/8/29	8	18.16634013	72.23090135	0.017924526	1.712389474	TG	High altitude
2023/8/30	8	19.77322795	65.91101016	0.001810977	1.180236002	TG	High altitude
2023/8/31	8	21.76761144	63.20577945	0.000261702	1.834001611	TG	High altitude
2023/9/1	9	21.99460373	68.32870307	0.049140663	1.223661819	TG	High altitude
2023/9/2	9	21.720327	68.14129349	0.01550722	1.790017849	TG	High altitude
2023/9/3	9	21.65130005	66.62896546	0.002404365	1.249880865	TG	High altitude
2023/9/4	9	22.34423854	69.44329817	0.082372998	1.380915067	TG	High altitude
2023/9/5	9	22.24031347	67.22431998	0.003970073	2.025261263	TG	High altitude
2023/9/6	9	21.85246938	65.93098975	0.001322071	2.501167963	TG	High altitude
2023/9/7	9	21.8914861	66.45168611	0.000327632	1.628424556	TG	High altitude
2023/9/8	9	22.56349335	68.03514267	0.007211503	1.17689688	TG	High altitude
2023/9/9	9	19.51091283	92.68568876	1.236336548	1.240927713	TG	High altitude
2023/9/10	9	20.682606	85.65211981	0.135553622	1.100845402	TG	High altitude
2023/9/11	9	20.78526459	75.20708807	0.019039746	1.485963972	TG	High altitude
2023/9/12	9	19.22411245	75.58960863	0.057733036	1.841241804	TG	High altitude
2023/9/13	9	18.93386358	75.29092544	0.016595043	1.075458275	TG	High altitude
2023/9/14	9	19.64903666	68.26862648	0.004991928	1.825407435	TG	High altitude
2023/9/15	9	18.90979665	63.89998265	0.000261702	1.492464937	TG	High altitude
2023/9/16	9	20.11653036	70.62723893	0.0414492	1.546596554	TG	High altitude
2023/9/17	9	20.22658056	71.77502723	0.127609431	1.884554809	TG	High altitude
2023/9/18	9	20.28783315	64.64068813	0.000261702	1.190659202	TG	High altitude
2023/9/19	9	16.23306936	80.35788977	0.189585699	2.070223956	TG	High altitude
2023/9/20	9	14.97683106	65.46000509	0.000261702	1.388021116	TG	High altitude
2023/9/21	9	16.66450017	61.02140774	0.000261702	1.39197045	TG	High altitude
2023/9/22	9	17.98824717	60.92501988	0.000261702	1.975634393	TG	High altitude
2023/9/23	9	16.18606211	66.60162182	0.002717503	2.427924256	TG	High altitude
2023/9/24	9	13.68326848	89.72932369	0.294221837	0.75404784	TG	High altitude
2023/9/25	9	15.40059433	81.90546352	0.020094585	1.158016153	TG	High altitude
2023/9/26	9	16.93568446	74.59449398	0.000629807	1.520148701	TG	High altitude
2023/9/27	9	15.77060598	74.32419424	0.031747079	1.333637533	TG	High altitude
2023/9/28	9	14.97588247	73.71087907	0.006277503	1.037710302	TG	High altitude
2023/9/29	9	15.40618922	66.03526015	0.000261702	2.456714228	TG	High altitude
2023/9/30	9	13.03677394	45.14772121	0.000261702	1.121225404	TG	High altitude
2023/10/1	10	13.0447581	57.64925881	0.000261702	1.746987341	TG	High altitude
2023/10/2	10	12.38313192	67.20391135	0.000261702	1.186496782	TG	High altitude
2023/10/3	10	14.93929189	65.48198078	0.000261702	1.136205212	TG	High altitude
2023/10/4	10	15.56489843	62.50574541	0.000574859	1.622777352	TG	High altitude
2023/10/5	10	12.25453847	73.06576123	0.104815408	1.198036642	TG	High altitude
2023/10/6	10	10.88928248	73.09773873	0.001409984	1.173412079	TG	High altitude
2023/10/7	10	10.99436467	70.99952799	0.000283685	1.581508669	TG	High altitude
2023/10/8	10	11.52761612	63.4381089	0.000327632	2.484174057	TG	High altitude
2023/10/9	10	11.44972255	45.3742281	0.000261702	1.237817107	TG	High altitude
2023/10/10	10	11.47238439	57.40554593	0.000261702	1.486995093	TG	High altitude
2023/10/11	10	11.69022522	69.93361434	0.000261702	1.060445235	TG	High altitude
2023/10/12	10	12.74099884	62.98944422	0.000673754	1.256307557	TG	High altitude
2023/10/13	10	13.11554489	55.07357635	0.003305361	2.238036241	TG	High altitude
2023/10/14	10	12.41356176	44.77908645	0.000261702	2.462554014	TG	High altitude
2023/10/15	10	13.88964615	37.28782315	0.000261702	1.90675009	TG	High altitude
2023/10/16	10	12.60653458	49.76844258	0.000261702	1.189210977	TG	High altitude
2023/10/17	10	12.19902318	78.51212925	0.360411844	1.796645155	TG	High altitude
2023/10/18	10	12.11377996	72.17996148	0.001206665	1.835293981	TG	High altitude
2023/10/19	10	10.48676325	59.01026193	0.00031665	2.092754066	TG	High altitude
2023/10/20	10	8.575694021	44.10798128	0.000261702	1.76696936	TG	High altitude
2023/10/21	10	8.848811086	48.37874723	0.000261702	1.168217044	TG	High altitude
2023/10/22	10	9.776834106	54.00578769	0.000261702	1.563133848	TG	High altitude
2023/10/23	10	11.48289897	59.20273597	0.00110777	2.195101931	TG	High altitude
2023/10/24	10	12.60829061	55.44183	0.000261702	2.338911755	TG	High altitude
2023/10/25	10	12.88235881	49.31694006	0.000261702	2.440081325	TG	High altitude
2023/10/26	10	12.58362986	38.43968354	0.000261702	1.704133226	TG	High altitude
2023/10/27	10	11.02384847	40.31354833	0.000261702	1.332667956	TG	High altitude
2023/10/28	10	11.67435862	49.9393208	0.001014366	1.582449792	TG	High altitude
2023/10/29	10	13.2318512	48.12513233	0.000470473	2.712719961	TG	High altitude
2023/10/30	10	12.61564662	42.48710211	0.000261702	1.496669305	TG	High altitude
2023/10/31	10	14.53333181	48.08249225	0.000261702	2.51275713	TG	High altitude
