# Supplementary material for: Altitude-Driven Variations in Nutritional, Bioactive, and Mineral Profiles of Hawthorn (Crataegus spp.)
Source: Foods. 2025 Jan 14;14(2):241. doi: 10.3390/foods14020241 (PMC11765299; doi:10.3390/foods14020241)
Supplement: Supplementary file 1 [file foods-14-00241-s001.zip › foods-3371011-supplementary/final suppl/data/Table S5.Climatological Information for JZ.csv]

Data	Month	Temperature (��)	Humidness (%)	Precipitation (mm)	surface wind speed (m/s)	Location	Evaluation grouping
2023/5/1	5	22.0914945	40.78962702	0.000439584	5.901256437	JZ	Low altitude
2023/5/2	5	23.70782369	42.70831642	0.000439584	4.939328295	JZ	Low altitude
2023/5/3	5	22.00871811	64.49855152	0.013421794	1.66500264	JZ	Low altitude
2023/5/4	5	17.9646431	88.00647611	0.142940941	3.946680638	JZ	Low altitude
2023/5/5	5	17.92605616	75.99175135	0.023204484	3.771290311	JZ	Low altitude
2023/5/6	5	16.74020793	51.25757651	0.001671588	3.728896302	JZ	Low altitude
2023/5/7	5	18.98344701	48.89177066	0.000439584	1.692832403	JZ	Low altitude
2023/5/8	5	19.99158885	40.82959146	0.000439584	3.135026461	JZ	Low altitude
2023/5/9	5	20.04810867	39.57224681	0.000439584	3.2387805	JZ	Low altitude
2023/5/10	5	21.39366048	44.74892963	0.000439584	2.108409722	JZ	Low altitude
2023/5/11	5	21.77176565	47.9340256	0.000439584	2.675926961	JZ	Low altitude
2023/5/12	5	22.80045598	51.85218079	0.015260651	3.683041415	JZ	Low altitude
2023/5/13	5	22.96103439	45.72555523	0.000439584	2.533828502	JZ	Low altitude
2023/5/14	5	24.62529399	54.73316797	0.000439584	1.952797194	JZ	Low altitude
2023/5/15	5	27.80204926	41.7581465	0.003069135	3.615935591	JZ	Low altitude
2023/5/16	5	29.54883728	51.11117746	0.000439584	4.938344218	JZ	Low altitude
2023/5/17	5	25.78317922	64.97905826	0.086644703	2.884573198	JZ	Low altitude
2023/5/18	5	21.67665889	65.04788478	0.187247972	2.721450929	JZ	Low altitude
2023/5/19	5	24.96761093	68.75208288	0.000439584	3.586834934	JZ	Low altitude
2023/5/20	5	22.67400131	50.95685874	0.000439584	2.951201522	JZ	Low altitude
2023/5/21	5	19.79486364	32.97537074	0.000439584	3.45692549	JZ	Low altitude
2023/5/22	5	20.84363454	35.67094162	0.000439584	2.912967234	JZ	Low altitude
2023/5/23	5	22.82038778	37.56840112	0.000439584	3.1970638	JZ	Low altitude
2023/5/24	5	23.60816472	41.91838849	0.011426688	6.40185337	JZ	Low altitude
2023/5/25	5	22.99907583	55.95815316	0.000577497	5.431895029	JZ	Low altitude
2023/5/26	5	21.75354284	73.2861362	0.000439584	2.228164933	JZ	Low altitude
2023/5/27	5	19.05349248	91.8456221	0.555642512	2.137532882	JZ	Low altitude
2023/5/28	5	20.32597631	81.76869762	0.148439101	1.799743681	JZ	Low altitude
2023/5/29	5	22.86512527	71.7859657	0.004576985	1.609738288	JZ	Low altitude
2023/5/30	5	19.99875158	84.36165714	0.2235284	1.956520838	JZ	Low altitude
2023/5/31	5	21.43625412	79.5292353	0.063475202	1.893462343	JZ	Low altitude
2023/6/1	6	25.30879873	52.52711708	0.000439584	2.905528963	JZ	Low altitude
2023/6/2	6	24.40380249	40.28934849	0.000439584	3.487666249	JZ	Low altitude
2023/6/3	6	25.13393173	51.7890863	0.000439584	3.538045213	JZ	Low altitude
2023/6/4	6	24.83751704	54.13862392	0.000439584	3.110176063	JZ	Low altitude
2023/6/5	6	26.30512644	56.80009647	0.000439584	3.562374377	JZ	Low altitude
2023/6/6	6	28.50541077	41.16366919	0.000128212	2.666250593	JZ	Low altitude
2023/6/7	6	29.97625504	32.87984506	0.020290434	3.461006141	JZ	Low altitude
2023/6/8	6	29.16043879	24.38172359	0.000439584	2.866228696	JZ	Low altitude
2023/6/9	6	29.66696574	26.92087903	0.000439584	1.744123831	JZ	Low altitude
2023/6/10	6	28.43838272	29.52177192	0.012327723	2.556734523	JZ	Low altitude
2023/6/11	6	26.32520065	39.23650713	0.011022125	2.262220548	JZ	Low altitude
2023/6/12	6	25.29788615	52.15482789	0.005468804	1.669157163	JZ	Low altitude
2023/6/13	6	27.60270462	41.84163118	0.000439584	2.388997629	JZ	Low altitude
2023/6/14	6	29.73348643	35.81019817	0.000439584	1.989324019	JZ	Low altitude
2023/6/15	6	32.11231257	32.55112083	0.000439584	2.560523285	JZ	Low altitude
2023/6/16	6	32.30900218	31.82488312	0.000439584	4.088759513	JZ	Low altitude
2023/6/17	6	31.55414353	39.99246594	0.000457958	2.577336557	JZ	Low altitude
2023/6/18	6	29.21462784	50.68711062	0.010277416	3.789845718	JZ	Low altitude
2023/6/19	6	22.9120753	80.79072751	0.233007692	2.06219992	JZ	Low altitude
2023/6/20	6	27.6898819	59.39751511	0.000439584	1.482133136	JZ	Low altitude
2023/6/21	6	30.62324931	37.76938852	0.000439584	2.025011995	JZ	Low altitude
2023/6/22	6	32.33453649	31.24781301	0.000439584	2.289110962	JZ	Low altitude
2023/6/23	6	34.18577983	30.66507244	0.000439584	4.487574375	JZ	Low altitude
2023/6/24	6	33.51660563	29.2404892	0.000439584	3.748286063	JZ	Low altitude
2023/6/25	6	30.33101425	44.09662648	0.000439584	3.061000065	JZ	Low altitude
2023/6/26	6	29.03252818	53.56967871	0.049647079	1.857292611	JZ	Low altitude
2023/6/27	6	30.51959127	49.20933303	0.000439584	2.505626885	JZ	Low altitude
2023/6/28	6	28.73687007	65.0332908	0.241521562	2.531667153	JZ	Low altitude
2023/6/29	6	30.41400808	53.10664139	0.000439584	1.617956977	JZ	Low altitude
2023/6/30	6	32.56519597	37.98976879	0.000439584	3.327285469	JZ	Low altitude
2023/7/1	7	32.02866262	38.08233	0.000439584	4.237066046	JZ	Low altitude
2023/7/2	7	32.55966721	47.81150795	0.000439584	3.113754519	JZ	Low altitude
2023/7/3	7	30.97760163	54.6630389	0.053710944	2.389647234	JZ	Low altitude
2023/7/4	7	27.09970754	70.16589	0.374672449	4.190228062	JZ	Low altitude
2023/7/5	7	33.69917959	32.41703593	0.000439584	3.617651671	JZ	Low altitude
2023/7/6	7	34.17275899	37.87558126	0.000439584	4.29619997	JZ	Low altitude
2023/7/7	7	34.36988475	39.78327543	0.000439584	3.073765951	JZ	Low altitude
2023/7/8	7	33.57650655	35.55391057	0.000439584	2.103514304	JZ	Low altitude
2023/7/9	7	34.09492518	32.03635867	0.000439584	2.230257025	JZ	Low altitude
2023/7/10	7	34.08463059	51.387644	0.022386181	2.707875505	JZ	Low altitude
2023/7/11	7	31.54908651	65.98067791	0.055844003	2.076756978	JZ	Low altitude
2023/7/12	7	26.64300181	87.52618269	1.012586697	3.41504901	JZ	Low altitude
2023/7/13	7	26.89232025	81.48491057	0.169788138	2.121483904	JZ	Low altitude
2023/7/14	7	31.63128179	49.40557784	0.000439584	3.712713965	JZ	Low altitude
2023/7/15	7	31.27711004	38.11469204	0.000439584	3.771880112	JZ	Low altitude
2023/7/16	7	30.17982127	44.70365166	0.000439584	2.187805733	JZ	Low altitude
2023/7/17	7	30.39109828	49.60719839	0.000439584	2.296874022	JZ	Low altitude
2023/7/18	7	30.94494019	49.94354445	0.000439584	2.011655974	JZ	Low altitude
2023/7/19	7	31.42942836	48.86001091	0.000439584	2.593871602	JZ	Low altitude
2023/7/20	7	30.85052516	63.71768824	0.0847047	2.952228247	JZ	Low altitude
2023/7/21	7	25.33396937	90.74533302	2.320199894	1.984266543	JZ	Low altitude
2023/7/22	7	25.04526545	86.51995419	0.088685755	2.009995972	JZ	Low altitude
2023/7/23	7	28.75465419	76.19889599	0.000439584	1.414781324	JZ	Low altitude
2023/7/24	7	29.43569082	75.11546822	0.000439584	1.926204322	JZ	Low altitude
2023/7/25	7	29.30533498	71.13526735	0.011720908	1.792121941	JZ	Low altitude
2023/7/26	7	30.25922038	68.17541933	0.025116896	2.283692181	JZ	Low altitude
2023/7/27	7	30.16760152	70.22297984	0.000439584	2.442490248	JZ	Low altitude
2023/7/28	7	27.6709343	79.84439744	0.283171403	2.387646233	JZ	Low altitude
2023/7/29	7	25.89893875	94.72360771	1.688969729	3.193135038	JZ	Low altitude
2023/7/30	7	26.54622676	93.32177474	2.335508296	4.429762897	JZ	Low altitude
2023/7/31	7	27.92319895	92.05858836	0.921444288	3.33441381	JZ	Low altitude
2023/8/1	8	28.48086192	89.1825495	0.890827466	2.905638657	JZ	Low altitude
2023/8/2	8	30.4695844	78.69570483	0.002094525	4.484525219	JZ	Low altitude
2023/8/3	8	31.57647222	77.68397316	0.000439584	3.799091101	JZ	Low altitude
2023/8/4	8	31.14567083	80.59072222	0.228180725	2.322378891	JZ	Low altitude
2023/8/5	8	28.34523799	85.53311042	0.346400154	2.269878031	JZ	Low altitude
2023/8/6	8	28.18844376	75.44235849	0.001938198	2.176064834	JZ	Low altitude
2023/8/7	8	27.77590078	73.29192239	0.000439584	2.116141761	JZ	Low altitude
2023/8/8	8	28.75763728	76.18527651	0.000439584	1.753939241	JZ	Low altitude
2023/8/9	8	29.34167379	77.0438676	0.000439584	1.561500479	JZ	Low altitude
2023/8/10	8	29.47823868	73.20177064	0.000439584	1.513514527	JZ	Low altitude
2023/8/11	8	28.55323944	80.97470346	0.126317803	2.019856136	JZ	Low altitude
2023/8/12	8	26.99070257	84.88854628	1.108878001	1.918219733	JZ	Low altitude
2023/8/13	8	28.61248423	82.48270318	0.02605468	1.398833553	JZ	Low altitude
2023/8/14	8	29.25394592	74.23403471	0.000485549	1.994715571	JZ	Low altitude
2023/8/15	8	29.37821859	68.80433787	0.000439584	2.457943058	JZ	Low altitude
2023/8/16	8	29.61543045	71.63851735	0.000439584	2.49006396	JZ	Low altitude
2023/8/17	8	29.40960973	78.23222168	0.002085347	1.258622133	JZ	Low altitude
2023/8/18	8	29.54381587	81.79335744	0.038733473	1.395950243	JZ	Low altitude
2023/8/19	8	28.77287827	81.50709551	0.004016115	1.392738956	JZ	Low altitude
2023/8/20	8	27.9508021	82.57971334	0.260755808	1.636948343	JZ	Low altitude
2023/8/21	8	27.23911057	79.23672358	0.23895636	1.238675361	JZ	Low altitude
2023/8/22	8	27.45853195	67.49465966	0.000439584	2.233503304	JZ	Low altitude
2023/8/23	8	25.70789108	69.6265477	0.032361946	2.105465341	JZ	Low altitude
2023/8/24	8	22.27971166	87.18124674	0.636027718	1.829637399	JZ	Low altitude
2023/8/25	8	24.37659607	83.40536995	0.04651186	1.187694987	JZ	Low altitude
2023/8/26	8	19.85709534	93.65404883	0.763891866	3.436621183	JZ	Low altitude
2023/8/27	8	19.87273305	91.09341313	0.251773085	3.061228342	JZ	Low altitude
2023/8/28	8	22.86966858	73.451225	0.001092364	3.124934915	JZ	Low altitude
2023/8/29	8	23.40987803	78.03238598	0.156621992	1.381772991	JZ	Low altitude
2023/8/30	8	24.44769821	77.71573612	0.133654801	1.674374076	JZ	Low altitude
2023/8/31	8	26.26842397	78.28941051	0.303619425	2.743039	JZ	Low altitude
2023/9/1	9	24.82969691	84.80115222	0.361202838	1.84908442	JZ	Low altitude
2023/9/2	9	26.11061757	80.65591205	0.009486704	1.944676421	JZ	Low altitude
2023/9/3	9	25.83238627	78.61209039	0.000439584	1.233357421	JZ	Low altitude
2023/9/4	9	26.74214961	80.89696764	0.000439584	1.217113347	JZ	Low altitude
2023/9/5	9	27.50541331	80.01797736	0.013072451	1.370971345	JZ	Low altitude
2023/9/6	9	27.28969981	76.54779214	0.00382304	1.251577443	JZ	Low altitude
2023/9/7	9	26.96833445	74.93070067	0.000439584	1.807708405	JZ	Low altitude
2023/9/8	9	26.68664958	76.79244779	0.000798163	1.444967363	JZ	Low altitude
2023/9/9	9	23.60452805	92.53910738	0.28794317	2.192930931	JZ	Low altitude
2023/9/10	9	23.08978424	87.44158347	0.222471077	1.666483444	JZ	Low altitude
2023/9/11	9	24.32011566	85.26030973	0.224116898	1.224941666	JZ	Low altitude
2023/9/12	9	23.46992645	76.38058988	0.206031759	2.532299283	JZ	Low altitude
2023/9/13	9	22.69502157	71.86582082	0.000439584	1.574991999	JZ	Low altitude
2023/9/14	9	22.66167221	70.79725033	0.000439584	2.159271665	JZ	Low altitude
2023/9/15	9	23.778744	70.62979741	0.000439584	1.919779219	JZ	Low altitude
2023/9/16	9	24.8049675	71.89948323	0.000899289	1.909451936	JZ	Low altitude
2023/9/17	9	25.60918198	72.90822316	0.003841434	2.303091655	JZ	Low altitude
2023/9/18	9	26.78353526	69.32275361	0.000439584	1.369092003	JZ	Low altitude
2023/9/19	9	21.79660314	67.15943754	0.121067841	3.274109207	JZ	Low altitude
2023/9/20	9	20.85778325	64.644549	0.000439584	2.220486366	JZ	Low altitude
2023/9/21	9	22.10924301	62.82427244	0.000439584	2.976645672	JZ	Low altitude
2023/9/22	9	22.99471181	61.81318003	0.001349816	2.499926297	JZ	Low altitude
2023/9/23	9	22.45810852	58.62055619	0.000439584	2.25121427	JZ	Low altitude
2023/9/24	9	17.91321589	87.20909681	0.190392389	1.465974656	JZ	Low altitude
2023/9/25	9	17.95638301	86.63916022	0.000439584	1.782925807	JZ	Low altitude
2023/9/26	9	19.65607478	88.22021779	0.000439584	2.323366252	JZ	Low altitude
2023/9/27	9	19.35823975	93.83158247	0.000439584	2.13768966	JZ	Low altitude
2023/9/28	9	20.12113978	84.92600827	0.001000376	1.674642749	JZ	Low altitude
2023/9/29	9	22.09022166	66.5315061	0.000485549	3.001797136	JZ	Low altitude
2023/9/30	9	19.37158992	43.13260316	0.000439584	2.291975951	JZ	Low altitude
2023/10/1	10	18.83389181	51.72497114	0.000439584	2.179258068	JZ	Low altitude
2023/10/2	10	18.83636373	55.24318337	0.000439584	3.090298916	JZ	Low altitude
2023/10/3	10	19.72357585	63.96710657	0.000439584	2.056752761	JZ	Low altitude
2023/10/4	10	19.61014328	56.53037749	0.000439584	2.330593893	JZ	Low altitude
2023/10/5	10	16.70641734	47.00917223	0.000439584	1.989953866	JZ	Low altitude
2023/10/6	10	17.58268509	55.21578814	0.000439584	2.602313297	JZ	Low altitude
2023/10/7	10	17.51892624	64.40541453	0.000899289	2.394401282	JZ	Low altitude
2023/10/8	10	17.41927363	63.58919641	0.000549907	2.153916189	JZ	Low altitude
2023/10/9	10	17.72776184	48.11394592	0.000439584	2.800802853	JZ	Low altitude
2023/10/10	10	16.77319234	61.41977841	0.000439584	1.343607516	JZ	Low altitude
2023/10/11	10	16.8204361	66.36933596	0.000439584	1.425930754	JZ	Low altitude
2023/10/12	10	17.15875651	67.02072048	0.000439584	1.437838446	JZ	Low altitude
2023/10/13	10	18.10154114	64.77037801	0.001395761	1.771198963	JZ	Low altitude
2023/10/14	10	16.96817678	63.33320403	0.000439584	1.83012002	JZ	Low altitude
2023/10/15	10	17.78748601	55.62878921	0.000439584	2.686119759	JZ	Low altitude
2023/10/16	10	15.67179387	61.19568211	0.000439584	1.681405568	JZ	Low altitude
2023/10/17	10	17.42774862	65.34021232	0.136514194	1.863283073	JZ	Low altitude
2023/10/18	10	18.92125346	61.7032347	0.031129923	2.468288596	JZ	Low altitude
2023/10/19	10	16.07728475	42.38219797	0.000439584	3.056906183	JZ	Low altitude
2023/10/20	10	12.06354675	38.9843615	0.000439584	2.152478177	JZ	Low altitude
2023/10/21	10	13.42004038	50.56365779	0.000439584	1.931750012	JZ	Low altitude
2023/10/22	10	14.52613093	58.53228714	0.000439584	1.50029559	JZ	Low altitude
2023/10/23	10	16.53507512	60.11880352	0.000439584	2.533362884	JZ	Low altitude
2023/10/24	10	17.22134552	65.50076299	0.000439584	1.647588161	JZ	Low altitude
2023/10/25	10	18.17882818	53.84706614	0.000439584	2.333730314	JZ	Low altitude
2023/10/26	10	16.95595449	49.56364592	0.000439584	3.010945952	JZ	Low altitude
2023/10/27	10	16.17788595	58.94905049	0.000439584	2.490684527	JZ	Low altitude
2023/10/28	10	16.19090424	69.39170941	0.000439584	1.634862501	JZ	Low altitude
2023/10/29	10	15.79450506	75.1569145	0.000439584	1.434704242	JZ	Low altitude
2023/10/30	10	16.52667516	76.08938297	0.000439584	1.986412236	JZ	Low altitude
2023/10/31	10	17.67171885	68.37687686	0.000439584	1.772455688	JZ	Low altitude
