# Supplementary material for: Altitude-Driven Variations in Nutritional, Bioactive, and Mineral Profiles of Hawthorn (Crataegus spp.)
Source: Foods. 2025 Jan 14;14(2):241. doi: 10.3390/foods14020241 (PMC11765299; doi:10.3390/foods14020241)
Supplement: Supplementary file 1 [file foods-14-00241-s001.zip › foods-3371011-supplementary/final suppl/data/Table S6.Climatological Information for FX.csv]

Data	Month	Temperature (��)	Humidness (%)	Precipitation (mm)	surface wind speed (m/s)	Location	Evaluation grouping
2023/5/1	5	18.87828217	42.82381656	0.000248663	3.014507064	FX	Low altitude
2023/5/2	5	19.96715317	51.34212676	0.000248663	3.176476007	FX	Low altitude
2023/5/3	5	17.54260152	87.20159724	0.647424711	3.52648497	FX	Low altitude
2023/5/4	5	15.69389114	99.54192137	1.206951264	2.124751482	FX	Low altitude
2023/5/5	5	15.00741475	85.2929669	0.000389661	3.758203586	FX	Low altitude
2023/5/6	5	15.92646434	51.84088591	0.00026956	4.448405294	FX	Low altitude
2023/5/7	5	17.41602351	42.75761012	0.000295656	3.662721275	FX	Low altitude
2023/5/8	5	16.57228368	43.2595709	0.000248663	2.130477792	FX	Low altitude
2023/5/9	5	18.41335958	44.12792765	0.000248663	1.732205756	FX	Low altitude
2023/5/10	5	18.81514257	50.24242048	0.000248663	1.047212216	FX	Low altitude
2023/5/11	5	19.45773468	52.60888684	0.000248663	1.840228152	FX	Low altitude
2023/5/12	5	19.70353724	54.98076019	0.000248663	2.395813387	FX	Low altitude
2023/5/13	5	19.87599971	63.79369184	0.000248663	2.173007121	FX	Low altitude
2023/5/14	5	23.01663869	60.25911167	0.000248663	3.124281327	FX	Low altitude
2023/5/15	5	24.70431544	64.7160969	0.000248663	2.715619201	FX	Low altitude
2023/5/16	5	24.86646423	57.78273018	0.000248663	3.474784495	FX	Low altitude
2023/5/17	5	23.68258057	70.40745357	0.000467951	2.349503267	FX	Low altitude
2023/5/18	5	19.04905726	81.36127667	0.004169842	2.362448636	FX	Low altitude
2023/5/19	5	20.79214885	71.47543099	0.000248663	2.854548937	FX	Low altitude
2023/5/20	5	22.84270376	66.60945623	0.172889879	2.172470659	FX	Low altitude
2023/5/21	5	17.90902608	52.38574093	0.073456079	2.876295195	FX	Low altitude
2023/5/22	5	18.99993668	55.63158453	0.004968703	2.011825918	FX	Low altitude
2023/5/23	5	20.89530462	45.87846652	0.000248663	1.648228855	FX	Low altitude
2023/5/24	5	18.82267532	49.65998105	0.000462731	3.15238673	FX	Low altitude
2023/5/25	5	16.69451167	69.7158467	0.05786538	2.336469445	FX	Low altitude
2023/5/26	5	20.15245717	74.55964032	0.030970599	2.63467411	FX	Low altitude
2023/5/27	5	19.6586586	87.48768558	0.019739692	2.452927431	FX	Low altitude
2023/5/28	5	19.16301117	96.02291059	0.57753289	2.164003466	FX	Low altitude
2023/5/29	5	19.68169174	88.09030241	0.040619547	2.123474831	FX	Low altitude
2023/5/30	5	20.09749247	88.68419551	0.020392356	1.222019428	FX	Low altitude
2023/5/31	5	21.43579636	68.98265116	0.000248663	1.893078135	FX	Low altitude
2023/6/1	6	23.4834788	73.43419326	0.005438652	2.055879331	FX	Low altitude
2023/6/2	6	22.46790594	60.38486881	0.000248663	2.785615082	FX	Low altitude
2023/6/3	6	22.5809672	47.39762351	0.000248663	1.706004653	FX	Low altitude
2023/6/4	6	21.31283086	66.12004178	0.083621853	2.134363184	FX	Low altitude
2023/6/5	6	20.88914007	74.46338326	0.000316553	1.561661863	FX	Low altitude
2023/6/6	6	24.47407684	64.93326745	7.25E-05	2.486693182	FX	Low altitude
2023/6/7	6	26.7655693	56.6316159	0.000212691	3.321722939	FX	Low altitude
2023/6/8	6	26.83407745	39.66322777	0.000405319	2.926147237	FX	Low altitude
2023/6/9	6	27.39059982	34.35620938	0.000248663	2.621468648	FX	Low altitude
2023/6/10	6	25.59334335	43.80006149	0.038760792	2.288262827	FX	Low altitude
2023/6/11	6	25.8006251	47.06669034	0.005527399	1.205913945	FX	Low altitude
2023/6/12	6	22.18084615	72.30574222	0.521179696	1.544553569	FX	Low altitude
2023/6/13	6	23.67833481	64.27913551	0.016147445	1.609081555	FX	Low altitude
2023/6/14	6	25.01187922	55.09119733	0.000248663	1.512584036	FX	Low altitude
2023/6/15	6	26.28298086	57.67559062	0.000248663	2.232961442	FX	Low altitude
2023/6/16	6	26.85087738	62.66787437	0.000248663	1.908164713	FX	Low altitude
2023/6/17	6	24.19174093	75.02972702	0.0009379	2.994316453	FX	Low altitude
2023/6/18	6	22.86256943	75.23935256	0.003746963	3.721341003	FX	Low altitude
2023/6/19	6	19.90749003	94.38465827	0.227786339	2.608847823	FX	Low altitude
2023/6/20	6	24.81648025	71.05237132	0.000248663	2.449796659	FX	Low altitude
2023/6/21	6	27.89343669	53.31554585	0.000248663	1.693910346	FX	Low altitude
2023/6/22	6	29.79477844	40.28902524	0.000248663	1.736083602	FX	Low altitude
2023/6/23	6	30.14015605	42.33881333	0.00026956	2.31927931	FX	Low altitude
2023/6/24	6	27.36607259	57.81620021	0.000248663	3.041450837	FX	Low altitude
2023/6/25	6	20.82906621	91.24142073	1.084763237	3.536902571	FX	Low altitude
2023/6/26	6	24.10946681	79.87637898	0.223155007	2.107546	FX	Low altitude
2023/6/27	6	26.49981206	72.40823313	0.007715115	2.511731979	FX	Low altitude
2023/6/28	6	27.07744624	79.9132449	0.97432818	2.716134964	FX	Low altitude
2023/6/29	6	25.29618988	83.76393977	0.477164431	2.10451322	FX	Low altitude
2023/6/30	6	26.48343175	71.40001537	0.000316553	1.326832856	FX	Low altitude
2023/7/1	7	26.66432851	73.15551839	0.000248663	1.917158761	FX	Low altitude
2023/7/2	7	26.23313294	80.46136515	0.014518426	2.075202557	FX	Low altitude
2023/7/3	7	24.87866491	95.48544619	1.026425996	2.054020749	FX	Low altitude
2023/7/4	7	24.90440776	89.23385091	1.238472061	3.759874125	FX	Low altitude
2023/7/5	7	28.34315516	61.58872381	0.000248663	3.148966427	FX	Low altitude
2023/7/6	7	27.62978388	70.54159195	0.000248663	3.062568005	FX	Low altitude
2023/7/7	7	28.2058197	74.4343489	0.000248663	2.515516487	FX	Low altitude
2023/7/8	7	28.7772906	74.13664788	0.002217091	2.072166761	FX	Low altitude
2023/7/9	7	28.8335345	73.44294941	0.413809583	1.622743609	FX	Low altitude
2023/7/10	7	28.14635239	79.63830344	0.246029386	2.17025511	FX	Low altitude
2023/7/11	7	25.96535899	87.37642925	1.11341231	1.70847467	FX	Low altitude
2023/7/12	7	25.77009099	95.90288358	1.381419871	2.081565075	FX	Low altitude
2023/7/13	7	27.339947	87.96631989	0.561712426	2.710199952	FX	Low altitude
2023/7/14	7	28.78872452	77.27869087	0.009939385	2.454479677	FX	Low altitude
2023/7/15	7	28.09135844	66.96728277	0.000248663	2.130657656	FX	Low altitude
2023/7/16	7	26.42143656	67.26302815	0.001151968	1.14370817	FX	Low altitude
2023/7/17	7	26.37873866	69.43025624	0.000290437	2.59992354	FX	Low altitude
2023/7/18	7	26.307002	75.93790387	0.003198744	1.724245844	FX	Low altitude
2023/7/19	7	27.14078039	77.85432492	0.007772547	1.414409919	FX	Low altitude
2023/7/20	7	25.79896316	84.04210914	0.320437655	2.177206464	FX	Low altitude
2023/7/21	7	24.75221914	89.73709353	0.020971949	2.547825568	FX	Low altitude
2023/7/22	7	26.30703507	86.32867583	0.11931449	1.802318844	FX	Low altitude
2023/7/23	7	26.32779465	86.37005764	0.239038132	1.361011657	FX	Low altitude
2023/7/24	7	27.68075841	79.07900631	0.006895376	0.92247543	FX	Low altitude
2023/7/25	7	27.08121643	79.86152849	0.022538278	1.553085174	FX	Low altitude
2023/7/26	7	25.26802216	88.27297624	0.562840199	1.890164859	FX	Low altitude
2023/7/27	7	26.26337585	88.21018419	0.037168317	2.480381105	FX	Low altitude
2023/7/28	7	26.14104869	90.91573872	0.412864514	3.608641359	FX	Low altitude
2023/7/29	7	26.01058731	95.51596092	1.019387758	5.44997861	FX	Low altitude
2023/7/30	7	26.05472082	94.04815449	1.003640413	4.713058767	FX	Low altitude
2023/7/31	7	26.8862676	92.55072718	0.285998229	3.862393594	FX	Low altitude
2023/8/1	8	27.28377304	81.68367078	0.007146019	3.714560081	FX	Low altitude
2023/8/2	8	27.9044548	82.4573065	0.010456269	2.671838588	FX	Low altitude
2023/8/3	8	28.86611201	82.12196468	0.010294452	2.516999951	FX	Low altitude
2023/8/4	8	28.98271713	82.62369158	0.017980133	2.211544522	FX	Low altitude
2023/8/5	8	28.88821309	83.81125286	0.184225277	1.318771927	FX	Low altitude
2023/8/6	8	25.49420827	87.43263973	0.97324217	2.773624571	FX	Low altitude
2023/8/7	8	24.93472061	73.96455836	0.000248663	2.544448545	FX	Low altitude
2023/8/8	8	25.2286761	76.25006792	0.000248663	1.669776017	FX	Low altitude
2023/8/9	8	26.43922959	76.00347591	0.000248663	1.772877793	FX	Low altitude
2023/8/10	8	26.98849894	74.25430367	0.000248663	1.984429849	FX	Low altitude
2023/8/11	8	27.55511754	71.30172282	0.000248663	1.827991685	FX	Low altitude
2023/8/12	8	27.41305822	83.44392055	0.16883816	2.801930209	FX	Low altitude
2023/8/13	8	25.30312246	84.35608434	0.245679577	2.258977764	FX	Low altitude
2023/8/14	8	25.70267003	78.67745111	0.000410539	2.125967577	FX	Low altitude
2023/8/15	8	26.96288325	74.94789275	0.001439146	1.766385387	FX	Low altitude
2023/8/16	8	27.81735891	73.02171619	0.000248663	1.399506226	FX	Low altitude
2023/8/17	8	27.92297897	76.46355388	0.025441346	0.855209292	FX	Low altitude
2023/8/18	8	27.06684265	81.27816089	0.049814204	1.302804206	FX	Low altitude
2023/8/19	8	27.09973806	78.95588703	0.00134514	1.898968166	FX	Low altitude
2023/8/20	8	26.84426651	83.94697612	0.048775177	2.376464343	FX	Low altitude
2023/8/21	8	24.52667516	94.62606136	1.05709049	1.67595198	FX	Low altitude
2023/8/22	8	25.85874964	77.91983508	0.000274779	2.120673131	FX	Low altitude
2023/8/23	8	25.20801188	71.04325661	0.000248663	1.840302481	FX	Low altitude
2023/8/24	8	24.72107976	74.30243963	0.000248663	1.116831086	FX	Low altitude
2023/8/25	8	24.81121089	77.33850595	0.008869024	1.294158714	FX	Low altitude
2023/8/26	8	23.30523453	87.18325649	0.403523668	2.028218653	FX	Low altitude
2023/8/27	8	18.19324137	93.56032307	2.427850462	4.363492544	FX	Low altitude
2023/8/28	8	20.69725825	86.36715366	0.062183351	4.094243929	FX	Low altitude
2023/8/29	8	22.39917781	74.87850133	0.000248663	2.991511532	FX	Low altitude
2023/8/30	8	22.27139181	69.78201601	0.000248663	1.385388111	FX	Low altitude
2023/8/31	8	23.9838501	69.35563387	0.000248663	1.83192719	FX	Low altitude
2023/9/1	9	24.48403448	75.98157657	0.008268553	1.617020138	FX	Low altitude
2023/9/2	9	24.42795334	74.47480052	0.000248663	1.572850345	FX	Low altitude
2023/9/3	9	24.33926036	76.09019456	0.000248663	1.491499988	FX	Low altitude
2023/9/4	9	24.73762411	73.36608625	0.000279998	1.603561918	FX	Low altitude
2023/9/5	9	24.47078603	75.93229347	0.000248663	1.836508503	FX	Low altitude
2023/9/6	9	24.90261866	76.14689055	0.000885668	1.794177518	FX	Low altitude
2023/9/7	9	24.9629481	71.85992558	0.000248663	1.422079866	FX	Low altitude
2023/9/8	9	24.1598348	80.24508534	0.001512274	1.35835481	FX	Low altitude
2023/9/9	9	24.04596863	78.22753406	0.000347888	1.57234465	FX	Low altitude
2023/9/10	9	23.66300354	83.02464447	0.017076818	1.185722795	FX	Low altitude
2023/9/11	9	24.3399292	80.10289049	0.048378317	0.715860528	FX	Low altitude
2023/9/12	9	21.83591232	91.74446377	0.478694283	1.33327446	FX	Low altitude
2023/9/13	9	22.02460632	81.67074217	0.009902869	2.378302438	FX	Low altitude
2023/9/14	9	21.0364713	64.11014855	0.000248663	1.953544034	FX	Low altitude
2023/9/15	9	21.78059794	68.95509549	0.000248663	1.200117678	FX	Low altitude
2023/9/16	9	22.78930181	73.18849617	0.000248663	1.186661355	FX	Low altitude
2023/9/17	9	23.50816371	72.30641808	0.00026956	1.634064202	FX	Low altitude
2023/9/18	9	24.30192718	82.95276511	0.117951713	1.953710571	FX	Low altitude
2023/9/19	9	22.05271301	94.19441223	1.310421105	2.372780219	FX	Low altitude
2023/9/20	9	20.93136368	68.87711019	0.000285217	4.544736361	FX	Low altitude
2023/9/21	9	20.28627675	65.05701219	0.006117373	1.933323811	FX	Low altitude
2023/9/22	9	21.0001236	61.22729393	0.000248663	1.488194485	FX	Low altitude
2023/9/23	9	19.74189275	78.52006967	0.084154453	1.546499601	FX	Low altitude
2023/9/24	9	17.64438273	94.89950403	0.347290683	1.157426614	FX	Low altitude
2023/9/25	9	18.34478785	89.41153613	0.198103361	1.335612082	FX	Low altitude
2023/9/26	9	18.90849457	89.32814658	0.007490589	1.227723038	FX	Low altitude
2023/9/27	9	18.76103745	87.41373871	0.000248663	1.568227346	FX	Low altitude
2023/9/28	9	20.39773967	73.94531805	0.027441032	1.420027878	FX	Low altitude
2023/9/29	9	17.35611115	85.25404235	0.278275935	1.554686288	FX	Low altitude
2023/9/30	9	18.50272522	72.19364882	0.000290437	2.662889341	FX	Low altitude
2023/10/1	10	17.0042778	62.5526176	0.000248663	2.011519639	FX	Low altitude
2023/10/2	10	18.73286718	64.21041166	0.000248663	1.402797365	FX	Low altitude
2023/10/3	10	19.9722318	70.78605625	0.008117175	1.026773476	FX	Low altitude
2023/10/4	10	19.48108571	75.5027386	0.001120614	1.954717721	FX	Low altitude
2023/10/5	10	16.76991933	70.81115175	0.000248663	1.926536305	FX	Low altitude
2023/10/6	10	15.67383092	66.65207185	0.000248663	1.094904775	FX	Low altitude
2023/10/7	10	16.13789266	72.06958902	0.009563402	1.397400848	FX	Low altitude
2023/10/8	10	16.77649841	72.83539812	0.004044559	1.766417606	FX	Low altitude
2023/10/9	10	16.81367137	61.50403456	0.000248663	2.499971061	FX	Low altitude
2023/10/10	10	15.39852422	69.42375435	0.000248663	1.676776542	FX	Low altitude
2023/10/11	10	15.95731634	72.71518517	0.000248663	1.658808913	FX	Low altitude
2023/10/12	10	16.32045136	73.40910496	0.000248663	1.250646621	FX	Low altitude
2023/10/13	10	16.69499232	70.537093	0.000958777	1.588990934	FX	Low altitude
2023/10/14	10	15.82052511	64.3054741	0.000248663	2.134011832	FX	Low altitude
2023/10/15	10	17.57731145	56.16094445	0.000248663	1.287802925	FX	Low altitude
2023/10/16	10	14.97527974	65.95699273	0.000248663	2.353582128	FX	Low altitude
2023/10/17	10	17.22608973	74.14713762	0.000248663	2.29240076	FX	Low altitude
2023/10/18	10	19.26694133	68.36405892	0.051761696	1.797414178	FX	Low altitude
2023/10/19	10	16.49713287	62.27589544	0.049610564	1.736422038	FX	Low altitude
2023/10/20	10	11.70296122	43.03396461	0.000248663	2.875012787	FX	Low altitude
2023/10/21	10	11.79254684	50.8031927	0.000248663	2.050909944	FX	Low altitude
2023/10/22	10	14.32057724	55.36787068	0.000248663	2.087644043	FX	Low altitude
2023/10/23	10	15.38514099	57.41296914	0.000248663	2.102492983	FX	Low altitude
2023/10/24	10	17.3106959	63.46642623	0.000248663	2.017385909	FX	Low altitude
2023/10/25	10	18.37950668	70.70498063	0.000248663	1.970797168	FX	Low altitude
2023/10/26	10	16.76037114	65.89001553	0.000248663	2.408017608	FX	Low altitude
2023/10/27	10	14.88901545	54.30628306	0.000248663	1.954942023	FX	Low altitude
2023/10/28	10	15.93083471	66.32873435	0.000248663	2.016472938	FX	Low altitude
2023/10/29	10	16.56646881	65.29849408	0.000248663	2.426337868	FX	Low altitude
2023/10/30	10	16.66637319	71.74971792	0.003230001	2.695639665	FX	Low altitude
2023/10/31	10	17.45719554	71.14506719	0.000248663	2.980609819	FX	Low altitude
