# Supplementary material for: Altitude-Driven Variations in Nutritional, Bioactive, and Mineral Profiles of Hawthorn (Crataegus spp.)
Source: Foods. 2025 Jan 14;14(2):241. doi: 10.3390/foods14020241 (PMC11765299; doi:10.3390/foods14020241)
Supplement: Supplementary file 1 [file foods-14-00241-s001.zip › foods-3371011-supplementary/final suppl/data/Table S7.Climatological Information for MY.csv]

Data	Month	Temperature (��)	Humidness (%)	Precipitation (mm)	surface wind speed (m/s)	Location	Evaluation grouping
2023/5/1	5	18.69550349	37.66934072	0.000308733	3.606768006	MY	Low altitude
2023/5/2	5	19.47476857	48.1220453	0.000308733	3.704048986	MY	Low altitude
2023/5/3	5	17.48423411	80.48005206	0.180330244	3.543519291	MY	Low altitude
2023/5/4	5	14.81448135	99.39359004	0.419383461	2.561523619	MY	Low altitude
2023/5/5	5	13.55834859	85.64118656	0.001338077	4.887240036	MY	Low altitude
2023/5/6	5	14.59371084	52.05433035	0.000354057	6.143182027	MY	Low altitude
2023/5/7	5	16.43423106	39.46454413	0.000515894	4.882460585	MY	Low altitude
2023/5/8	5	16.57351456	35.09534697	0.000308733	2.014605412	MY	Low altitude
2023/5/9	5	18.11762899	40.05336455	0.000308733	1.847936425	MY	Low altitude
2023/5/10	5	19.22010829	44.78803496	0.000308733	1.255053563	MY	Low altitude
2023/5/11	5	19.53800481	47.89627305	0.000308733	2.164928517	MY	Low altitude
2023/5/12	5	19.6504481	48.37539862	0.000308733	3.298806465	MY	Low altitude
2023/5/13	5	20.32395452	56.20668475	0.003810894	2.279189505	MY	Low altitude
2023/5/14	5	22.83845037	56.71903227	0.005642903	3.225856221	MY	Low altitude
2023/5/15	5	25.48427607	58.00494829	0.001972424	3.250833933	MY	Low altitude
2023/5/16	5	25.76667938	49.52262786	0.000308733	4.712440607	MY	Low altitude
2023/5/17	5	24.13542709	63.68961517	0.000366999	2.663739512	MY	Low altitude
2023/5/18	5	19.04469325	77.31709067	0.001117936	2.405315114	MY	Low altitude
2023/5/19	5	20.91884384	68.05525386	0.000308733	3.500114818	MY	Low altitude
2023/5/20	5	22.26452026	57.72502859	0.273775096	2.978909958	MY	Low altitude
2023/5/21	5	16.43720779	50.02002851	0.139359491	2.987861897	MY	Low altitude
2023/5/22	5	18.77298762	46.02167143	0.006180198	2.330884767	MY	Low altitude
2023/5/23	5	20.56531423	39.85595075	0.000308733	1.767688577	MY	Low altitude
2023/5/24	5	18.99479192	45.91871968	0.000308733	3.787255506	MY	Low altitude
2023/5/25	5	16.20336812	67.13670163	0.028656213	2.630535867	MY	Low altitude
2023/5/26	5	20.107164	70.69032467	0.012045202	2.392025297	MY	Low altitude
2023/5/27	5	17.99165115	92.89168774	0.056997291	2.567713095	MY	Low altitude
2023/5/28	5	17.68243942	98.1235724	0.454638192	2.839252757	MY	Low altitude
2023/5/29	5	19.2399943	84.32340078	0.065270404	2.823413922	MY	Low altitude
2023/5/30	5	19.47563706	84.55235868	0.049151286	1.904653717	MY	Low altitude
2023/5/31	5	21.03034744	64.72975497	0.000308733	1.944420141	MY	Low altitude
2023/6/1	6	23.27257055	69.39096413	0.010375088	2.720585785	MY	Low altitude
2023/6/2	6	21.45196686	56.54625259	0.000308733	3.373557434	MY	Low altitude
2023/6/3	6	22.05815404	42.08404958	0.000308733	1.915324455	MY	Low altitude
2023/6/4	6	21.51076024	58.41627415	0.011469063	2.806580652	MY	Low altitude
2023/6/5	6	21.20756048	68.15214394	0.000386421	2.128022948	MY	Low altitude
2023/6/6	6	24.51556549	58.89984112	9.00E-05	2.654766336	MY	Low altitude
2023/6/7	6	26.90017344	53.7209537	0.000218686	4.259140076	MY	Low altitude
2023/6/8	6	26.09711609	39.16424002	0.000386421	3.260141889	MY	Low altitude
2023/6/9	6	26.87831395	26.87851285	0.000729516	3.147126599	MY	Low altitude
2023/6/10	6	24.85632731	38.74516995	0.028487915	2.769491198	MY	Low altitude
2023/6/11	6	24.47571716	46.02426849	0.014543999	1.073050765	MY	Low altitude
2023/6/12	6	22.06152878	64.57561697	0.095883501	1.634455978	MY	Low altitude
2023/6/13	6	23.26829046	57.62915575	0.012576056	2.12182082	MY	Low altitude
2023/6/14	6	24.47044017	48.74425973	0.000308733	1.752898625	MY	Low altitude
2023/6/15	6	26.70487366	51.40296252	0.000308733	2.505317192	MY	Low altitude
2023/6/16	6	26.92464218	58.69385064	0.000334635	2.374106794	MY	Low altitude
2023/6/17	6	23.81427918	74.97022928	0.003448396	3.137501112	MY	Low altitude
2023/6/18	6	23.32591654	67.75374791	0.000859009	3.539337835	MY	Low altitude
2023/6/19	6	19.14714076	93.61355924	0.149199235	2.565295053	MY	Low altitude
2023/6/20	6	24.20217539	68.5962519	0.000502972	2.733167706	MY	Low altitude
2023/6/21	6	27.4983078	46.25406207	0.000308733	2.488650061	MY	Low altitude
2023/6/22	6	30.31931076	30.87519138	0.000308733	1.767842146	MY	Low altitude
2023/6/23	6	31.09823634	32.45631201	0.000308733	2.732466918	MY	Low altitude
2023/6/24	6	28.51465123	45.49896689	0.000865451	3.000581002	MY	Low altitude
2023/6/25	6	20.80025126	87.09389445	0.756335357	3.721111025	MY	Low altitude
2023/6/26	6	23.70197957	77.76887845	0.367155308	2.704922726	MY	Low altitude
2023/6/27	6	25.81357346	71.1835452	0.012077604	3.041899798	MY	Low altitude
2023/6/28	6	26.47698619	79.86537729	1.24432034	3.136335858	MY	Low altitude
2023/6/29	6	24.00366364	84.19262357	0.451712112	2.859362182	MY	Low altitude
2023/6/30	6	25.63779602	69.66795878	0.000464109	1.562185061	MY	Low altitude
2023/7/1	7	26.43119456	69.28041561	0.000308733	1.88480195	MY	Low altitude
2023/7/2	7	25.98403956	75.8454158	0.009261595	1.961164057	MY	Low altitude
2023/7/3	7	25.46575826	86.56249729	0.327382178	2.058242219	MY	Low altitude
2023/7/4	7	23.98999685	89.82454134	0.999991219	4.445171277	MY	Low altitude
2023/7/5	7	28.22211736	59.65788707	0.000308733	4.102471823	MY	Low altitude
2023/7/6	7	27.81092733	65.27810031	0.000308733	4.296784795	MY	Low altitude
2023/7/7	7	28.17141241	70.28374294	0.000496472	3.504640888	MY	Low altitude
2023/7/8	7	28.44693146	69.75754139	0.00135748	2.177137962	MY	Low altitude
2023/7/9	7	27.52481359	72.60753785	0.229211592	2.108091373	MY	Low altitude
2023/7/10	7	27.25447489	78.9871757	0.242436935	2.408096308	MY	Low altitude
2023/7/11	7	25.5584465	85.57999401	0.659899708	1.698649218	MY	Low altitude
2023/7/12	7	24.7716245	95.80886303	1.868954384	2.316883625	MY	Low altitude
2023/7/13	7	26.84328613	87.69967772	0.615407402	2.75756218	MY	Low altitude
2023/7/14	7	28.4476003	74.50550525	0.007785662	3.010752566	MY	Low altitude
2023/7/15	7	27.45916519	65.01329311	0.000308733	2.422304945	MY	Low altitude
2023/7/16	7	25.98340251	63.30955542	0.000308733	1.361651641	MY	Low altitude
2023/7/17	7	26.32363154	63.79773078	0.000308733	2.370835871	MY	Low altitude
2023/7/18	7	25.97130483	68.53427456	0.000457648	1.703811832	MY	Low altitude
2023/7/19	7	26.78124898	73.04723187	0.007319594	1.430854457	MY	Low altitude
2023/7/20	7	26.02685572	76.8670702	0.057307906	2.227211095	MY	Low altitude
2023/7/21	7	24.34182383	87.16294257	0.013385259	2.568646759	MY	Low altitude
2023/7/22	7	25.67874044	87.47495694	0.207842638	2.024296193	MY	Low altitude
2023/7/23	7	25.74675649	83.79032497	0.320928074	1.803756654	MY	Low altitude
2023/7/24	7	27.23819885	75.21461884	0.003047035	1.07689427	MY	Low altitude
2023/7/25	7	26.33359172	79.19651742	0.109102325	1.472932744	MY	Low altitude
2023/7/26	7	24.85268173	87.46895998	0.468601424	1.712469502	MY	Low altitude
2023/7/27	7	25.76982269	86.92350716	0.066791642	2.216347979	MY	Low altitude
2023/7/28	7	25.71172994	90.30334497	0.262757288	3.620021248	MY	Low altitude
2023/7/29	7	25.35746282	96.51318958	0.915363276	5.566653262	MY	Low altitude
2023/7/30	7	25.61426315	94.78793508	1.167117482	5.225845002	MY	Low altitude
2023/7/31	7	26.34312083	91.45458225	0.209305649	4.473134737	MY	Low altitude
2023/8/1	8	26.75317408	80.27305254	0.004095782	3.859748783	MY	Low altitude
2023/8/2	8	27.34027379	80.97183643	0.009319842	2.98492792	MY	Low altitude
2023/8/3	8	28.46441294	81.35970543	0.007494352	3.277629337	MY	Low altitude
2023/8/4	8	28.78518575	81.2950325	0.013437064	2.813677692	MY	Low altitude
2023/8/5	8	28.0430275	83.80603771	0.306310947	1.801224204	MY	Low altitude
2023/8/6	8	24.428228	87.69189879	0.752755489	3.796737451	MY	Low altitude
2023/8/7	8	24.100398	75.18305691	0.000308733	3.460090157	MY	Low altitude
2023/8/8	8	24.53558629	75.49174658	0.000308733	2.227748196	MY	Low altitude
2023/8/9	8	25.5859225	74.11035058	0.000308733	2.606167393	MY	Low altitude
2023/8/10	8	26.09581146	71.96450955	0.000308733	3.009144565	MY	Low altitude
2023/8/11	8	26.58988978	69.98336293	0.000308733	1.71007765	MY	Low altitude
2023/8/12	8	25.99684041	87.51137566	0.229697112	3.281409188	MY	Low altitude
2023/8/13	8	24.47344869	82.97638892	0.215261204	2.863230632	MY	Low altitude
2023/8/14	8	24.98551458	76.80255722	0.000561218	2.515108665	MY	Low altitude
2023/8/15	8	26.51792933	70.34457661	0.000328155	1.892888842	MY	Low altitude
2023/8/16	8	27.30865504	69.8972032	0.000405843	1.08107358	MY	Low altitude
2023/8/17	8	27.26216151	75.41047888	0.007921616	1.134019987	MY	Low altitude
2023/8/18	8	26.69571839	80.62871849	0.041778005	1.375868022	MY	Low altitude
2023/8/19	8	26.78332164	77.26070398	0.002373786	1.949822896	MY	Low altitude
2023/8/20	8	25.5316686	86.55305938	0.118139345	2.000603316	MY	Low altitude
2023/8/21	8	23.70722224	95.03023077	1.004257278	1.693448362	MY	Low altitude
2023/8/22	8	24.9769544	74.34331688	0.000308733	2.575444459	MY	Low altitude
2023/8/23	8	24.12252324	68.98428291	0.000308733	2.18747478	MY	Low altitude
2023/8/24	8	23.81909332	67.5492304	0.000308733	1.229224239	MY	Low altitude
2023/8/25	8	24.15708567	74.96820074	0.006827603	1.526006753	MY	Low altitude
2023/8/26	8	22.83296738	77.91464267	0.241116329	2.121309079	MY	Low altitude
2023/8/27	8	17.70584005	95.84169102	1.737943802	4.588546418	MY	Low altitude
2023/8/28	8	19.78745168	89.72424246	0.118877448	4.910450603	MY	Low altitude
2023/8/29	8	21.62504349	74.3857899	0.000308733	3.479897475	MY	Low altitude
2023/8/30	8	21.98318634	65.34084884	0.000308733	1.335018526	MY	Low altitude
2023/8/31	8	23.40072021	67.25583497	0.000308733	2.152767775	MY	Low altitude
2023/9/1	9	23.74392344	73.90528778	0.001007885	2.026454886	MY	Low altitude
2023/9/2	9	23.64665883	72.0646474	0.000308733	1.427232008	MY	Low altitude
2023/9/3	9	24.16179555	74.70571014	0.000613004	1.457527067	MY	Low altitude
2023/9/4	9	24.74616012	70.9334916	0.001027326	1.650537111	MY	Low altitude
2023/9/5	9	24.19829966	72.51736523	0.000308733	1.927608289	MY	Low altitude
2023/9/6	9	24.08084386	75.11571612	0.002360844	2.157326082	MY	Low altitude
2023/9/7	9	24.06597163	68.40291631	0.000308733	1.286698135	MY	Low altitude
2023/9/8	9	24.13228251	78.49610655	0.001694095	1.217134436	MY	Low altitude
2023/9/9	9	23.9436025	76.0331967	0.001920678	1.524499959	MY	Low altitude
2023/9/10	9	22.98127645	85.7779851	0.087196046	0.893623671	MY	Low altitude
2023/9/11	9	23.75248108	79.8486774	0.02163895	1.04406527	MY	Low altitude
2023/9/12	9	21.24530182	90.66357431	0.53863175	2.244768071	MY	Low altitude
2023/9/13	9	21.25332158	73.41766175	0.001389863	3.066407368	MY	Low altitude
2023/9/14	9	20.71648687	57.68217645	0.000308733	1.974525286	MY	Low altitude
2023/9/15	9	21.45156377	64.32313107	0.000308733	1.130979981	MY	Low altitude
2023/9/16	9	22.48488769	68.12762292	0.000425265	1.383984723	MY	Low altitude
2023/9/17	9	23.00935262	68.56399983	0.000328155	1.822380612	MY	Low altitude
2023/9/18	9	23.88908539	80.29048758	0.049455537	2.189296273	MY	Low altitude
2023/9/19	9	21.7067632	92.12650381	1.158708347	2.410905615	MY	Low altitude
2023/9/20	9	19.90805334	71.7640386	0.001577563	5.733495259	MY	Low altitude
2023/9/21	9	19.74136378	64.7100994	0.000308733	2.476044012	MY	Low altitude
2023/9/22	9	20.58643366	58.03852669	0.000308733	1.211698171	MY	Low altitude
2023/9/23	9	19.40367533	75.50115415	0.029115782	2.296701956	MY	Low altitude
2023/9/24	9	16.81754328	94.64178758	0.3199247	1.200243209	MY	Low altitude
2023/9/25	9	18.10261943	84.5284783	0.163337274	1.617825693	MY	Low altitude
2023/9/26	9	18.34755987	87.12988894	0.069633417	1.176876267	MY	Low altitude
2023/9/27	9	17.74046478	88.74829878	0.000606523	1.512161765	MY	Low altitude
2023/9/28	9	19.92359314	69.07912774	0.023160207	1.525891352	MY	Low altitude
2023/9/29	9	17.89993312	78.37495724	0.008750222	2.197190688	MY	Low altitude
2023/9/30	9	17.91366984	66.31250554	0.000308733	2.890966295	MY	Low altitude
2023/10/1	10	16.56870041	57.87746258	0.000308733	1.839550746	MY	Low altitude
2023/10/2	10	18.46407216	57.32406065	0.001953002	1.591060057	MY	Low altitude
2023/10/3	10	19.4647728	66.51389665	0.00377207	1.452149394	MY	Low altitude
2023/10/4	10	18.81717199	71.30621924	0.000308733	2.264875848	MY	Low altitude
2023/10/5	10	16.03186824	65.16663848	0.000308733	2.07537419	MY	Low altitude
2023/10/6	10	15.60446955	59.80159876	0.000308733	1.210439232	MY	Low altitude
2023/10/7	10	16.20196432	64.74282935	0.000994943	1.2590315	MY	Low altitude
2023/10/8	10	16.6552063	66.813626	0.004082801	2.055360654	MY	Low altitude
2023/10/9	10	16.21567179	59.7328609	0.000308733	2.665468575	MY	Low altitude
2023/10/10	10	14.27737834	71.18163524	0.000308733	2.13378366	MY	Low altitude
2023/10/11	10	14.91675975	73.2589271	0.000308733	1.870191031	MY	Low altitude
2023/10/12	10	15.40973816	70.60831616	0.000308733	1.03943671	MY	Low altitude
2023/10/13	10	15.56178436	69.57655278	0.004315845	2.050389819	MY	Low altitude
2023/10/14	10	15.14638545	60.00084068	0.001454551	2.153124375	MY	Low altitude
2023/10/15	10	16.13749339	56.91422678	0.000308733	1.248183001	MY	Low altitude
2023/10/16	10	14.42564926	61.96045612	0.000308733	2.360272947	MY	Low altitude
2023/10/17	10	16.99620082	70.68986537	0.000308733	2.487472023	MY	Low altitude
2023/10/18	10	18.9761406	64.16992453	0.00184299	2.652087818	MY	Low altitude
2023/10/19	10	16.36397324	46.78482766	0.00397925	2.726717887	MY	Low altitude
2023/10/20	10	11.03906911	39.9517532	0.000308733	3.502918464	MY	Low altitude
2023/10/21	10	11.47786992	44.47253345	0.000308733	2.252156973	MY	Low altitude
2023/10/22	10	13.52752838	54.26565429	0.000308733	2.865568457	MY	Low altitude
2023/10/23	10	15.01920217	54.4957257	0.000308733	2.641639718	MY	Low altitude
2023/10/24	10	16.19421031	63.92941862	0.000308733	2.86347729	MY	Low altitude
2023/10/25	10	18.06943156	68.31759549	0.000308733	2.543138595	MY	Low altitude
2023/10/26	10	15.51342417	63.43944774	0.000308733	3.011793335	MY	Low altitude
2023/10/27	10	14.22854385	48.37504813	0.000308733	2.035013641	MY	Low altitude
2023/10/28	10	14.87898534	64.44231618	0.000308733	2.286465086	MY	Low altitude
2023/10/29	10	16.54139481	62.24629992	0.000341096	2.62565212	MY	Low altitude
2023/10/30	10	17.14587682	65.82579198	0.003416033	2.854759489	MY	Low altitude
2023/10/31	10	18.07541301	67.44254214	0.000308733	3.132491917	MY	Low altitude
