# Supplementary material for: Altitude-Driven Variations in Nutritional, Bioactive, and Mineral Profiles of Hawthorn (Crataegus spp.)
Source: Foods. 2025 Jan 14;14(2):241. doi: 10.3390/foods14020241 (PMC11765299; doi:10.3390/foods14020241)
Supplement: Supplementary file 1 [file foods-14-00241-s001.zip › foods-3371011-supplementary/final suppl/data/Table S8.Climatological Information for PY.csv]

Data	Month	Temperature (��)	Humidness (%)	Precipitation (mm)	surface wind speed (m/s)	Location	Evaluation grouping
2023/5/1	5	19.44696197	44.10498116	0.00022375	3.307444215	PY	Low altitude
2023/5/2	5	20.74701589	50.19993575	0.00022375	3.603197054	PY	Low altitude
2023/5/3	5	17.80383962	89.29179606	0.912016219	3.796800326	PY	Low altitude
2023/5/4	5	16.24509201	99.595254	1.21587187	2.709864441	PY	Low altitude
2023/5/5	5	15.29081116	86.74866734	0.001318529	3.859692767	PY	Low altitude
2023/5/6	5	16.18484777	52.33645219	0.016504995	4.667232021	PY	Low altitude
2023/5/7	5	17.75037282	43.25982179	0.000543262	3.782664146	PY	Low altitude
2023/5/8	5	16.45696666	43.5991658	0.00022375	2.466535248	PY	Low altitude
2023/5/9	5	18.31404266	45.47290533	0.00022375	1.823637465	PY	Low altitude
2023/5/10	5	18.83007584	51.14749314	0.00022375	1.157988248	PY	Low altitude
2023/5/11	5	19.06208445	55.39168293	0.00022375	1.913417295	PY	Low altitude
2023/5/12	5	19.33316066	58.59464438	0.00022375	2.575025804	PY	Low altitude
2023/5/13	5	20.31441142	64.57534072	0.00022375	2.411829807	PY	Low altitude
2023/5/14	5	23.36974996	60.25158766	0.00022375	3.601446504	PY	Low altitude
2023/5/15	5	25.52263285	61.91460287	0.00022375	3.267631955	PY	Low altitude
2023/5/16	5	25.59698893	56.35123966	0.00022375	3.748543238	PY	Low altitude
2023/5/17	5	24.23414129	68.94786125	0.000251942	2.402818874	PY	Low altitude
2023/5/18	5	19.40921682	81.26419593	0.000486878	2.697027322	PY	Low altitude
2023/5/19	5	21.28188985	70.19470451	0.00022375	3.144253582	PY	Low altitude
2023/5/20	5	23.7767718	67.54469145	0.138846963	2.6779372	PY	Low altitude
2023/5/21	5	18.4306783	50.28970287	0.048207623	3.765313684	PY	Low altitude
2023/5/22	5	17.95336177	61.87358946	0.007840455	2.064178939	PY	Low altitude
2023/5/23	5	21.10170771	46.24177123	0.00022375	1.543375569	PY	Low altitude
2023/5/24	5	18.971315	49.57172172	0.000717108	3.035140806	PY	Low altitude
2023/5/25	5	17.17501221	70.13712867	0.02999985	2.290336064	PY	Low altitude
2023/5/26	5	19.84891027	78.88574801	0.121517902	2.658749498	PY	Low altitude
2023/5/27	5	20.13898748	87.59667729	0.046346851	2.86657347	PY	Low altitude
2023/5/28	5	19.38754044	96.96914143	0.478953657	2.669585984	PY	Low altitude
2023/5/29	5	19.92090251	89.01406275	0.013793751	2.319476132	PY	Low altitude
2023/5/30	5	20.38173828	88.84195653	0.040896295	1.385484762	PY	Low altitude
2023/5/31	5	22.16282425	67.8224564	0.00022375	1.860894917	PY	Low altitude
2023/6/1	6	23.86312892	73.21235116	0.005970331	2.116621206	PY	Low altitude
2023/6/2	6	23.01430155	59.83905606	0.00022375	2.920711624	PY	Low altitude
2023/6/3	6	23.40610784	46.12647685	0.00022375	1.658653554	PY	Low altitude
2023/6/4	6	20.82168477	70.33643546	0.101111092	2.345682344	PY	Low altitude
2023/6/5	6	20.84062093	74.8657957	0.000449285	1.426053812	PY	Low altitude
2023/6/6	6	24.53363571	65.92952703	6.53E-05	2.625996648	PY	Low altitude
2023/6/7	6	26.88989283	56.65067697	0.00015849	3.915605947	PY	Low altitude
2023/6/8	6	27.29751485	37.89718927	0.00022375	3.106520969	PY	Low altitude
2023/6/9	6	28.0988327	34.7890383	0.000247237	3.041011362	PY	Low altitude
2023/6/10	6	25.95640717	44.20851897	0.01395356	2.601237806	PY	Low altitude
2023/6/11	6	25.890905	48.09243922	0.029840118	1.479496828	PY	Low altitude
2023/6/12	6	22.05041021	75.27659529	0.921296315	1.769559894	PY	Low altitude
2023/6/13	6	24.20421117	62.55827016	0.085177574	1.605712906	PY	Low altitude
2023/6/14	6	25.58832575	54.99702186	0.00022375	1.53407928	PY	Low altitude
2023/6/15	6	26.88781255	54.74677862	0.00022375	2.056292121	PY	Low altitude
2023/6/16	6	27.13163783	59.78883873	0.010842981	1.605984674	PY	Low altitude
2023/6/17	6	24.45298284	73.15732686	0.008183444	2.975706851	PY	Low altitude
2023/6/18	6	22.5965032	79.43547233	0.0056602	4.118507853	PY	Low altitude
2023/6/19	6	20.16365331	95.38155322	0.246965753	2.889281079	PY	Low altitude
2023/6/20	6	24.84135081	73.24783781	0.000313021	2.412947176	PY	Low altitude
2023/6/21	6	27.71380005	56.35427479	0.00022375	1.793719734	PY	Low altitude
2023/6/22	6	29.72185288	43.99118642	0.00022375	1.592141001	PY	Low altitude
2023/6/23	6	30.12638753	45.68655323	0.000242541	2.595235647	PY	Low altitude
2023/6/24	6	27.2521136	59.32682386	0.00022375	3.36845567	PY	Low altitude
2023/6/25	6	20.8043546	92.33457321	1.085260029	3.940633579	PY	Low altitude
2023/6/26	6	24.31722158	79.3319743	0.062942951	2.030465753	PY	Low altitude
2023/6/27	6	27.46024221	68.85425021	0.004654682	2.719166608	PY	Low altitude
2023/6/28	6	27.90897904	76.18914659	0.728811011	3.125272459	PY	Low altitude
2023/6/29	6	25.50993754	83.85728995	0.377347392	2.280258842	PY	Low altitude
2023/6/30	6	27.37316157	67.3283543	0.000242541	1.329230356	PY	Low altitude
2023/7/1	7	27.11093547	71.33925777	0.00022375	2.15399303	PY	Low altitude
2023/7/2	7	26.89512405	79.32329197	0.146238124	2.34755108	PY	Low altitude
2023/7/3	7	25.25020625	97.74072455	1.561551316	2.382221221	PY	Low altitude
2023/7/4	7	25.29008891	89.1976747	1.20394642	4.062583923	PY	Low altitude
2023/7/5	7	28.72220383	61.08087073	0.00022375	3.878324698	PY	Low altitude
2023/7/6	7	27.72892151	72.44255995	0.000458676	3.714595113	PY	Low altitude
2023/7/7	7	28.56388753	74.25699786	0.00022375	2.88708816	PY	Low altitude
2023/7/8	7	29.32913233	75.61795444	0.003592751	2.161043402	PY	Low altitude
2023/7/9	7	29.46277644	74.23151964	0.266700643	1.915716216	PY	Low altitude
2023/7/10	7	28.6484225	79.84853243	0.179519557	2.510125922	PY	Low altitude
2023/7/11	7	26.44458923	86.65627989	1.087651714	2.132154591	PY	Low altitude
2023/7/12	7	26.37294413	93.78689014	1.145051957	2.229404937	PY	Low altitude
2023/7/13	7	27.32391637	89.00741795	0.540648568	2.910222792	PY	Low altitude
2023/7/14	7	28.84328486	78.53350124	0.012327762	2.625287827	PY	Low altitude
2023/7/15	7	28.42475917	66.03881091	0.000247237	2.259836319	PY	Low altitude
2023/7/16	7	26.86635742	65.8785182	0.000698307	1.314541727	PY	Low altitude
2023/7/17	7	26.50337499	70.18243766	0.00022375	2.942860504	PY	Low altitude
2023/7/18	7	26.56437454	77.77760507	0.009588373	1.972968669	PY	Low altitude
2023/7/19	7	26.97990316	81.43991363	0.007079235	1.65878735	PY	Low altitude
2023/7/20	7	25.92981745	85.79259419	0.461774917	2.313564507	PY	Low altitude
2023/7/21	7	25.11542282	89.81738902	0.019925637	2.5641387	PY	Low altitude
2023/7/22	7	26.35356801	87.76715606	0.137789728	1.84877842	PY	Low altitude
2023/7/23	7	26.74921443	86.56529938	0.19718695	1.600684233	PY	Low altitude
2023/7/24	7	28.07391129	80.55515087	0.011693444	0.866703059	PY	Low altitude
2023/7/25	7	27.38340022	78.69327736	0.009710561	1.650666696	PY	Low altitude
2023/7/26	7	25.33400752	88.70945088	0.698419317	2.156865427	PY	Low altitude
2023/7/27	7	26.4534406	87.64677408	0.042409306	2.809008976	PY	Low altitude
2023/7/28	7	26.28031693	90.45078923	0.342285066	3.985719898	PY	Low altitude
2023/7/29	7	26.12502441	94.70375976	0.807163044	5.937191578	PY	Low altitude
2023/7/30	7	26.02395401	93.89410066	0.853648012	4.844317257	PY	Low altitude
2023/7/31	7	27.28018722	90.33230024	0.2218273	3.957273793	PY	Low altitude
2023/8/1	8	27.63538259	81.29253686	0.003616238	3.987856029	PY	Low altitude
2023/8/2	8	28.21433411	81.89581744	0.015024852	2.863598043	PY	Low altitude
2023/8/3	8	29.16048075	81.03235731	0.024088804	2.715685639	PY	Low altitude
2023/8/4	8	29.36095454	80.71568221	0.009828024	2.416825716	PY	Low altitude
2023/8/5	8	29.35676346	81.39428269	0.144494862	1.369545321	PY	Low altitude
2023/8/6	8	26.00530396	86.73970569	0.803512118	2.789152778	PY	Low altitude
2023/8/7	8	25.51428248	71.68628327	0.00022375	2.789149863	PY	Low altitude
2023/8/8	8	25.95748037	72.33678568	0.00022375	1.595073464	PY	Low altitude
2023/8/9	8	27.06777217	74.83412659	0.00022375	1.731623432	PY	Low altitude
2023/8/10	8	27.47095388	73.49525511	0.00022375	1.805275634	PY	Low altitude
2023/8/11	8	27.86984787	72.15744917	0.00022375	1.987801453	PY	Low altitude
2023/8/12	8	27.97999217	80.71355247	0.106138798	3.203944502	PY	Low altitude
2023/8/13	8	25.60416947	84.53078915	0.23272846	2.424587427	PY	Low altitude
2023/8/14	8	26.05596568	78.14570869	0.00022375	2.199298948	PY	Low altitude
2023/8/15	8	26.98106664	76.72753816	0.009048031	1.829644719	PY	Low altitude
2023/8/16	8	28.01212718	73.74498602	0.000566758	1.495778234	PY	Low altitude
2023/8/17	8	28.10869242	75.67983809	0.023233636	0.954330365	PY	Low altitude
2023/8/18	8	27.28069204	80.04777282	0.033603797	1.251817792	PY	Low altitude
2023/8/19	8	27.4517367	77.12135749	0.005237331	2.091995511	PY	Low altitude
2023/8/20	8	27.31524811	81.86571504	0.021048685	2.741560525	PY	Low altitude
2023/8/21	8	24.93533478	93.75191244	1.190742851	1.731431737	PY	Low altitude
2023/8/22	8	26.25214793	77.50623897	0.000275429	2.151814773	PY	Low altitude
2023/8/23	8	25.8755305	69.63806111	0.00022375	1.861837357	PY	Low altitude
2023/8/24	8	24.88206126	75.71850691	0.075676663	1.174321126	PY	Low altitude
2023/8/25	8	25.14176203	77.5247686	0.0018495	1.41769789	PY	Low altitude
2023/8/26	8	23.51414007	86.93881873	0.383549729	2.937407248	PY	Low altitude
2023/8/27	8	18.24312236	94.39303911	2.942258109	5.190152695	PY	Low altitude
2023/8/28	8	20.75091832	86.72970014	0.04538363	4.40033297	PY	Low altitude
2023/8/29	8	22.55166779	74.57004284	0.00022375	3.031089213	PY	Low altitude
2023/8/30	8	22.59104818	70.58597569	0.000435189	1.643239145	PY	Low altitude
2023/8/31	8	23.64535929	71.66322748	0.00022375	2.127758478	PY	Low altitude
2023/9/1	9	25.053921	75.80851867	0.018628828	1.513729143	PY	Low altitude
2023/9/2	9	24.77916234	77.45148516	0.00022375	1.620781779	PY	Low altitude
2023/9/3	9	24.37812195	75.81554468	0.00022375	1.560595134	PY	Low altitude
2023/9/4	9	24.59302419	74.16029821	0.000327117	1.820618086	PY	Low altitude
2023/9/5	9	24.58149109	74.44853087	0.000435189	2.02713843	PY	Low altitude
2023/9/6	9	25.43876801	77.52633533	0.000336518	1.792017282	PY	Low altitude
2023/9/7	9	25.38977331	72.61436314	0.00022375	1.590753736	PY	Low altitude
2023/9/8	9	24.26347377	79.51758607	0.001243364	1.488605711	PY	Low altitude
2023/9/9	9	24.3319692	77.8674998	0.000355319	1.687429116	PY	Low altitude
2023/9/10	9	23.73194021	81.65258204	0.03254661	1.451079238	PY	Low altitude
2023/9/11	9	24.49563878	79.7593689	0.04874327	1.01042704	PY	Low altitude
2023/9/12	9	21.92378896	92.42162031	0.431181203	1.54359807	PY	Low altitude
2023/9/13	9	22.26811244	84.29089014	0.035370535	2.498612334	PY	Low altitude
2023/9/14	9	21.4828036	67.81097536	0.00022375	1.988864554	PY	Low altitude
2023/9/15	9	22.0247996	69.11186049	0.00022375	1.501396274	PY	Low altitude
2023/9/16	9	22.91083552	73.84316482	0.001816632	1.165469239	PY	Low altitude
2023/9/17	9	23.807709	73.97279179	0.00022375	1.566138088	PY	Low altitude
2023/9/18	9	24.85105413	82.14125311	0.15634991	1.871360415	PY	Low altitude
2023/9/19	9	22.11219177	94.82496336	1.70321001	2.710701948	PY	Low altitude
2023/9/20	9	21.19981537	68.79282142	0.000289525	4.641281512	PY	Low altitude
2023/9/21	9	20.1802269	65.09628366	0.00022375	2.126269569	PY	Low altitude
2023/9/22	9	20.89462179	63.18878258	0.00022375	1.659500899	PY	Low altitude
2023/9/23	9	19.93240255	78.26727431	0.149024515	1.520195846	PY	Low altitude
2023/9/24	9	17.74192963	94.05193466	0.394563676	1.596879084	PY	Low altitude
2023/9/25	9	18.35383631	90.2387627	0.22049288	1.429189112	PY	Low altitude
2023/9/26	9	18.89478963	90.38642622	0.04812299	1.31466573	PY	Low altitude
2023/9/27	9	19.13303528	86.01077713	0.000322412	1.574226383	PY	Low altitude
2023/9/28	9	20.55902125	75.77408308	0.018111973	1.307421217	PY	Low altitude
2023/9/29	9	17.35484975	87.83092485	0.338859681	1.589845344	PY	Low altitude
2023/9/30	9	18.58398463	74.33869941	0.000266038	2.545873108	PY	Low altitude
2023/10/1	10	17.76281637	58.22697327	0.00022375	2.397851984	PY	Low altitude
2023/10/2	10	18.31927134	70.58505352	0.00022375	1.499891512	PY	Low altitude
2023/10/3	10	19.75272522	74.596732	0.011749818	0.977616129	PY	Low altitude
2023/10/4	10	19.53227768	77.50601076	0.007812263	2.120419751	PY	Low altitude
2023/10/5	10	17.30459747	69.72736261	0.00022375	2.114912492	PY	Low altitude
2023/10/6	10	15.68318202	66.98761238	0.006928894	1.232534316	PY	Low altitude
2023/10/7	10	16.03856303	74.12523684	0.007403452	1.326696665	PY	Low altitude
2023/10/8	10	16.64552968	74.65766948	0.003188683	1.865512047	PY	Low altitude
2023/10/9	10	16.97574005	62.40328626	0.00022375	2.448627477	PY	Low altitude
2023/10/10	10	15.68308665	68.7691597	0.00022375	1.713486359	PY	Low altitude
2023/10/11	10	16.26128159	72.25122459	0.00022375	1.621593333	PY	Low altitude
2023/10/12	10	16.71701457	74.3403121	0.000242541	1.466319818	PY	Low altitude
2023/10/13	10	16.83330053	72.48697151	0.000284829	1.551359739	PY	Low altitude
2023/10/14	10	16.65611293	65.29955211	0.000289534	1.786340227	PY	Low altitude
2023/10/15	10	17.47353261	60.21004675	0.00022375	1.491520504	PY	Low altitude
2023/10/16	10	15.71302058	67.08644535	0.00022375	2.583057072	PY	Low altitude
2023/10/17	10	18.04513829	70.95401397	0.00022375	2.402057954	PY	Low altitude
2023/10/18	10	19.70701116	67.51430296	0.108347245	2.05982297	PY	Low altitude
2023/10/19	10	16.26701508	71.63244301	0.116302244	1.907065956	PY	Low altitude
2023/10/20	10	11.6815684	46.40640361	0.00022375	2.870433783	PY	Low altitude
2023/10/21	10	11.6366389	54.56995626	0.00022375	2.026414236	PY	Low altitude
2023/10/22	10	13.80581563	58.05507159	0.00022375	2.474858062	PY	Low altitude
2023/10/23	10	14.95064316	61.29810497	0.00022375	2.467166983	PY	Low altitude
2023/10/24	10	16.54905599	67.85676348	0.00022375	2.460084781	PY	Low altitude
2023/10/25	10	18.50484238	70.798514	0.00022375	2.277221586	PY	Low altitude
2023/10/26	10	17.78928401	64.91642422	0.00022375	2.345301536	PY	Low altitude
2023/10/27	10	14.75199916	55.77097971	0.00022375	2.252629911	PY	Low altitude
2023/10/28	10	15.62495957	71.16197961	0.00022375	2.240366212	PY	Low altitude
2023/10/29	10	17.16168747	63.75835745	0.00022375	2.401650207	PY	Low altitude
2023/10/30	10	17.66250381	68.69236335	0.000562053	2.641924627	PY	Low altitude
2023/10/31	10	18.74031601	66.84686981	0.00022375	3.090426114	PY	Low altitude
