# Supplementary material for: Altitude-Driven Variations in Nutritional, Bioactive, and Mineral Profiles of Hawthorn (Crataegus spp.)
Source: Foods. 2025 Jan 14;14(2):241. doi: 10.3390/foods14020241 (PMC11765299; doi:10.3390/foods14020241)
Supplement: Supplementary file 1 [file foods-14-00241-s001.zip › foods-3371011-supplementary/final suppl/data/Table S9.Climatological Information for JX.csv]

Data	Month	Temperature (��)	Humidness (%)	Precipitation (mm)	surface wind speed (m/s)	Location	Evaluation grouping
2023/5/1	5	17.93612315	43.85673393	0.023395842	4.02609085	JX	High altitude
2023/5/2	5	19.16873957	46.04479843	0.000136672	2.878872195	JX	High altitude
2023/5/3	5	15.89874039	87.37542342	0.584214819	2.441351392	JX	High altitude
2023/5/4	5	15.3575798	96.4937813	0.321063441	1.302305729	JX	High altitude
2023/5/5	5	16.11619085	88.75298094	0.503754971	1.324739637	JX	High altitude
2023/5/6	5	11.42317479	94.57267458	0.430844176	1.798231121	JX	High altitude
2023/5/7	5	12.9254687	66.99366641	0.000304184	1.867963492	JX	High altitude
2023/5/8	5	14.44951655	56.27387289	0.000136672	2.264899339	JX	High altitude
2023/5/9	5	13.18399455	62.56118163	0.025544461	1.701105899	JX	High altitude
2023/5/10	5	12.95414378	78.34156345	0.029217889	0.819408114	JX	High altitude
2023/5/11	5	15.30102946	70.4259756	0.007258253	1.713683495	JX	High altitude
2023/5/12	5	18.54744746	55.70480701	0.00241523	2.256255251	JX	High altitude
2023/5/13	5	19.96101023	49.10358887	0.010885444	1.714875361	JX	High altitude
2023/5/14	5	20.633741	54.72339794	0.000136672	1.913387987	JX	High altitude
2023/5/15	5	23.57036489	40.99479607	0.000136672	2.017564979	JX	High altitude
2023/5/16	5	23.0487915	55.52139418	0.000136672	2.137416946	JX	High altitude
2023/5/17	5	22.68972677	52.63542417	0.043813319	2.50585254	JX	High altitude
2023/5/18	5	20.9817571	53.8600433	0.002836877	2.038612929	JX	High altitude
2023/5/19	5	21.54203695	72.35927223	0.000136672	2.643178417	JX	High altitude
2023/5/20	5	22.30268504	70.94028972	0.249856438	1.390961757	JX	High altitude
2023/5/21	5	11.78004481	83.90496519	0.701102642	2.937316521	JX	High altitude
2023/5/22	5	12.21429469	68.94629398	0.000136672	1.91324221	JX	High altitude
2023/5/23	5	14.92476934	60.43528934	0.000136672	1.99092798	JX	High altitude
2023/5/24	5	15.44867605	66.13113461	0.000136672	2.304510906	JX	High altitude
2023/5/25	5	16.05556895	81.54464541	0.058954577	1.586573712	JX	High altitude
2023/5/26	5	16.62677663	83.14086125	0.097193309	1.671795995	JX	High altitude
2023/5/27	5	15.15554453	99.36230083	1.391368845	1.416466109	JX	High altitude
2023/5/28	5	16.89995982	95.05317306	0.22940148	0.778776507	JX	High altitude
2023/5/29	5	17.04091924	96.23949473	0.625780386	1.582112272	JX	High altitude
2023/5/30	5	19.14285812	85.5897396	0.026875787	1.491158289	JX	High altitude
2023/5/31	5	18.04338608	89.72744556	0.163470647	1.676521806	JX	High altitude
2023/6/1	6	18.58714066	73.41488397	0.000136672	1.606751667	JX	High altitude
2023/6/2	6	17.24790726	80.55260953	0.008936137	1.681628735	JX	High altitude
2023/6/3	6	15.10627518	89.2014915	0.136812436	0.93407652	JX	High altitude
2023/6/4	6	13.71711756	94.25396266	0.026913312	1.216783979	JX	High altitude
2023/6/5	6	17.08021698	84.37560024	0.001852091	1.36475757	JX	High altitude
2023/6/6	6	21.0142952	68.13743651	3.99E-05	1.171697995	JX	High altitude
2023/6/7	6	22.06108246	61.50628341	9.68E-05	1.840705719	JX	High altitude
2023/6/8	6	23.5399236	55.66479311	0.000136672	2.091138877	JX	High altitude
2023/6/9	6	23.91735992	49.82692501	0.000136672	2.234086631	JX	High altitude
2023/6/10	6	23.84211248	42.98179545	0.000136672	1.927269269	JX	High altitude
2023/6/11	6	21.22941869	61.50460547	0.251453457	2.289431675	JX	High altitude
2023/6/12	6	20.2722819	71.05200526	0.052479926	1.480884075	JX	High altitude
2023/6/13	6	21.30870844	63.22864145	0.020349127	1.270559698	JX	High altitude
2023/6/14	6	23.21556371	49.15905504	0.000136672	1.431569504	JX	High altitude
2023/6/15	6	24.14078547	43.02603012	0.000136672	2.675209089	JX	High altitude
2023/6/16	6	21.27557399	62.23166437	0.011223378	4.084212579	JX	High altitude
2023/6/17	6	17.42691701	87.23101008	0.343008641	2.622097822	JX	High altitude
2023/6/18	6	17.33175176	94.68010569	0.440099893	1.23951206	JX	High altitude
2023/6/19	6	20.20007858	84.71270473	0.004641838	1.924664651	JX	High altitude
2023/6/20	6	23.54563166	71.39989362	0.002510536	1.263325248	JX	High altitude
2023/6/21	6	23.46218262	75.3631452	0.113637012	1.629104597	JX	High altitude
2023/6/22	6	24.59970245	64.00865793	0.000136672	1.990601626	JX	High altitude
2023/6/23	6	24.31349462	55.7557053	0.000136672	2.60048946	JX	High altitude
2023/6/24	6	23.67205836	53.25935898	0.000136672	2.412003169	JX	High altitude
2023/6/25	6	24.14934565	54.65401033	0.02930162	1.60800929	JX	High altitude
2023/6/26	6	23.94402847	62.44821548	0.013045627	1.977761959	JX	High altitude
2023/6/27	6	25.97118276	62.31575861	0.009727403	3.01976442	JX	High altitude
2023/6/28	6	22.6362587	89.69100234	0.727448942	1.513607939	JX	High altitude
2023/6/29	6	24.37349472	74.28596002	0.045465228	1.239364985	JX	High altitude
2023/6/30	6	25.498187	58.47738448	0.000136672	1.281255584	JX	High altitude
2023/7/1	7	24.88824361	59.38477423	0.000512102	2.525212422	JX	High altitude
2023/7/2	7	21.51750081	78.2649229	0.428221921	1.313167867	JX	High altitude
2023/7/3	7	19.66797663	96.22205792	0.832268236	2.322931047	JX	High altitude
2023/7/4	7	21.82493108	73.54822278	0.02656099	2.877546397	JX	High altitude
2023/7/5	7	24.82575633	60.52246288	0.000136672	1.331229913	JX	High altitude
2023/7/6	7	25.24156977	61.86255549	0.000136672	1.39509365	JX	High altitude
2023/7/7	7	26.21343638	62.73640457	0.000136672	1.656215372	JX	High altitude
2023/7/8	7	27.60685628	51.54422136	0.000136672	1.834088955	JX	High altitude
2023/7/9	7	28.04763438	49.89914992	0.000136672	1.307160142	JX	High altitude
2023/7/10	7	28.36107152	61.25959458	0.00472557	1.606976368	JX	High altitude
2023/7/11	7	27.462161	75.25842142	0.04122577	2.46004401	JX	High altitude
2023/7/12	7	25.81592712	83.21578613	0.289386085	1.460191803	JX	High altitude
2023/7/13	7	22.42995733	81.85270618	0.149215965	3.066750842	JX	High altitude
2023/7/14	7	23.3445488	60.71652838	0.000136672	3.150375946	JX	High altitude
2023/7/15	7	25.25842819	49.87281072	0.000136672	2.646994304	JX	High altitude
2023/7/16	7	24.42499441	59.66515451	0.048431078	1.725848741	JX	High altitude
2023/7/17	7	24.59458822	60.81223408	0.028342833	2.254686487	JX	High altitude
2023/7/18	7	24.09282455	61.22158023	0.004038273	2.1486935	JX	High altitude
2023/7/19	7	24.96664073	60.15141963	0.000500557	2.081225723	JX	High altitude
2023/7/20	7	24.14151026	71.43083017	0.035551028	2.163315684	JX	High altitude
2023/7/21	7	23.81960831	80.40284837	0.080068067	1.466345344	JX	High altitude
2023/7/22	7	25.64410044	65.6186483	0.004122005	1.976446824	JX	High altitude
2023/7/23	7	27.66012853	49.15206509	0.000136672	1.487139215	JX	High altitude
2023/7/24	7	26.04502258	60.74983936	0.029717456	1.650067666	JX	High altitude
2023/7/25	7	25.06885681	68.99945792	0.032221292	2.72246447	JX	High altitude
2023/7/26	7	25.33358154	70.44376506	0.02457705	2.68898584	JX	High altitude
2023/7/27	7	25.76399383	71.06952613	0.028218696	2.393974684	JX	High altitude
2023/7/28	7	24.34676005	75.18791535	0.071257096	1.963484747	JX	High altitude
2023/7/29	7	22.14060109	92.4138052	1.185565416	2.123684915	JX	High altitude
2023/7/30	7	22.34063492	93.78152394	0.310877838	1.589986529	JX	High altitude
2023/7/31	7	24.37493922	87.82733104	0.069558999	2.583577779	JX	High altitude
2023/8/1	8	25.53938955	84.21637636	0.067832036	2.706071141	JX	High altitude
2023/8/2	8	26.31023941	79.77621666	0.036082444	2.147588984	JX	High altitude
2023/8/3	8	26.88524653	75.42872972	0.001011766	2.009707956	JX	High altitude
2023/8/4	8	28.03648529	70.37150481	0.041370208	1.361683872	JX	High altitude
2023/8/5	8	26.3963473	78.85702415	0.563110021	1.336718558	JX	High altitude
2023/8/6	8	25.4334376	79.07400542	0.120426509	1.813530043	JX	High altitude
2023/8/7	8	24.60724793	73.52078607	0.000451478	1.336899709	JX	High altitude
2023/8/8	8	24.67187271	70.58913793	0.00456383	2.193893975	JX	High altitude
2023/8/9	8	25.54339244	72.10560079	0.000246413	2.537400645	JX	High altitude
2023/8/10	8	25.50380096	73.23470228	0.000353282	2.401728559	JX	High altitude
2023/8/11	8	25.40965678	76.28672997	0.231636669	1.602428546	JX	High altitude
2023/8/12	8	22.90482102	84.2733953	0.485587201	2.041342657	JX	High altitude
2023/8/13	8	25.2351064	72.27363496	0.023693341	1.1435917	JX	High altitude
2023/8/14	8	24.88552119	72.99002541	0.00864736	1.916218358	JX	High altitude
2023/8/15	8	25.38875605	66.76855339	0.001973395	1.786945161	JX	High altitude
2023/8/16	8	27.17768631	57.30553957	0.000136672	1.197034335	JX	High altitude
2023/8/17	8	27.26567103	55.5625126	0.002467219	1.883901732	JX	High altitude
2023/8/18	8	26.02015966	58.64022651	0.000252195	2.001814171	JX	High altitude
2023/8/19	8	24.65120595	73.38007749	0.19543974	1.243229284	JX	High altitude
2023/8/20	8	21.76378657	89.78122663	1.136878311	1.079998471	JX	High altitude
2023/8/21	8	22.21506653	79.93578342	0.001779903	1.942547876	JX	High altitude
2023/8/22	8	23.6165863	61.85017879	0.000136672	1.250129092	JX	High altitude
2023/8/23	8	19.93168538	81.47332563	0.939545086	1.704650373	JX	High altitude
2023/8/24	8	20.70643387	78.76940959	0.178057439	1.298087659	JX	High altitude
2023/8/25	8	20.76092173	79.92460631	0.001052172	2.81340655	JX	High altitude
2023/8/26	8	17.81327337	95.1916599	0.94776408	2.213593107	JX	High altitude
2023/8/27	8	16.31261851	92.35253135	0.272618917	2.024961598	JX	High altitude
2023/8/28	8	18.84828593	73.02200197	0.005083673	1.85761316	JX	High altitude
2023/8/29	8	19.84498749	71.03903011	0.008583797	1.183258577	JX	High altitude
2023/8/30	8	21.0080925	69.10989954	0.002031157	1.412277681	JX	High altitude
2023/8/31	8	22.19514999	71.26764154	0.000165553	1.497105142	JX	High altitude
2023/9/1	9	22.04064967	73.20292441	0.000512121	2.09663657	JX	High altitude
2023/9/2	9	21.60045776	71.56810371	0.000448587	2.421647811	JX	High altitude
2023/9/3	9	22.00308634	72.37511654	0.00558326	1.512774882	JX	High altitude
2023/9/4	9	22.39368083	67.43253628	0.000136672	2.101753663	JX	High altitude
2023/9/5	9	21.95545731	74.09848322	0.000919313	2.824188469	JX	High altitude
2023/9/6	9	22.07161611	73.4261015	0.003067922	2.92763203	JX	High altitude
2023/9/7	9	21.36788203	74.41171199	0.001436265	2.445253845	JX	High altitude
2023/9/8	9	22.45865911	75.13735774	0.003755239	1.99945013	JX	High altitude
2023/9/9	9	21.92370377	83.00761989	0.550634296	1.787716332	JX	High altitude
2023/9/10	9	21.92895406	85.02375618	0.309283714	0.831580156	JX	High altitude
2023/9/11	9	20.74104207	89.16410254	0.116262124	1.316118587	JX	High altitude
2023/9/12	9	19.32052256	88.89937747	0.254650382	1.263045109	JX	High altitude
2023/9/13	9	19.10123342	81.82664391	0.025732181	1.675575638	JX	High altitude
2023/9/14	9	19.06026103	70.86513047	0.000136672	2.494930723	JX	High altitude
2023/9/15	9	19.42907104	74.28429817	0.006819299	2.287754827	JX	High altitude
2023/9/16	9	20.62472432	75.44424622	0.03049722	1.853135625	JX	High altitude
2023/9/17	9	21.0989268	77.85770925	0.05509928	1.506850973	JX	High altitude
2023/9/18	9	21.28229675	76.98448462	0.125910616	1.088327352	JX	High altitude
2023/9/19	9	18.24886983	90.22675963	0.79926815	2.228450793	JX	High altitude
2023/9/20	9	17.11570765	75.05687755	0.023442059	1.486478716	JX	High altitude
2023/9/21	9	17.13808467	75.87180329	0.008497184	1.125675362	JX	High altitude
2023/9/22	9	17.3920138	68.02690405	0.002987033	2.15860148	JX	High altitude
2023/9/23	9	14.96767832	78.13997572	0.193978475	2.157610016	JX	High altitude
2023/9/24	9	13.42096481	95.47935868	0.141323389	0.957528077	JX	High altitude
2023/9/25	9	14.30439529	95.8354442	0.360997365	1.0802684	JX	High altitude
2023/9/26	9	15.8037379	89.70785521	0.083054144	1.207929113	JX	High altitude
2023/9/27	9	15.58395793	93.64790025	0.224119474	0.876352531	JX	High altitude
2023/9/28	9	14.4613561	94.04775794	0.219695202	1.051578296	JX	High altitude
2023/9/29	9	15.1668602	87.35998905	0.000136672	1.976409584	JX	High altitude
2023/9/30	9	14.96079152	61.170474	0.000136672	1.347333857	JX	High altitude
2023/10/1	10	12.85776418	73.18725148	0.271798704	2.403162875	JX	High altitude
2023/10/2	10	11.21834717	89.7080176	0.001866565	1.256053376	JX	High altitude
2023/10/3	10	15.22134679	82.27628869	0.02079962	1.033247049	JX	High altitude
2023/10/4	10	15.62332052	87.30915638	0.094920552	0.83079867	JX	High altitude
2023/10/5	10	12.16712087	83.63510392	0.1746411	1.671852429	JX	High altitude
2023/10/6	10	10.03103409	90.83359635	0.047772667	0.660456535	JX	High altitude
2023/10/7	10	11.00407689	81.43279727	0.001161893	1.004061482	JX	High altitude
2023/10/8	10	12.68587392	79.97044443	0.000451469	1.613410363	JX	High altitude
2023/10/9	10	12.72560145	54.65356106	0.000136672	1.405366139	JX	High altitude
2023/10/10	10	12.35600306	71.18133359	0.000188671	2.008176743	JX	High altitude
2023/10/11	10	12.41764094	69.50142691	0.000136672	1.970291126	JX	High altitude
2023/10/12	10	12.55233409	73.68732802	0.004182638	1.237336865	JX	High altitude
2023/10/13	10	13.3037913	73.8626195	0.003324948	1.874933196	JX	High altitude
2023/10/14	10	13.81110026	62.07831336	0.000136672	2.133308733	JX	High altitude
2023/10/15	10	14.59614588	54.44397527	0.000136672	1.37324108	JX	High altitude
2023/10/16	10	14.75672175	54.06584094	0.000136672	1.899201099	JX	High altitude
2023/10/17	10	13.22365087	83.27869989	0.328976283	2.302747275	JX	High altitude
2023/10/18	10	13.32032801	86.910396	0.213278317	2.148148621	JX	High altitude
2023/10/19	10	10.11274618	89.75394808	0.009487742	1.756866646	JX	High altitude
2023/10/20	10	10.1546697	55.741987	0.000136672	1.585501074	JX	High altitude
2023/10/21	10	10.62802022	54.41819442	0.000136672	1.021522555	JX	High altitude
2023/10/22	10	11.87140172	52.79418353	0.000136672	0.93314773	JX	High altitude
2023/10/23	10	12.52425156	67.00559974	0.008554906	1.089554726	JX	High altitude
2023/10/24	10	14.3452685	64.20804662	0.000136672	1.097072783	JX	High altitude
2023/10/25	10	14.34519857	66.13302115	0.000136672	1.572831891	JX	High altitude
2023/10/26	10	14.12430344	49.50761014	0.000136672	1.738272605	JX	High altitude
2023/10/27	10	12.89555893	54.6308005	0.000136672	1.211476898	JX	High altitude
2023/10/28	10	13.85790787	62.25250225	0.004731332	0.973410705	JX	High altitude
2023/10/29	10	14.7655159	58.24826773	0.000136672	1.04651359	JX	High altitude
2023/10/30	10	15.21708323	58.25586704	0.000136672	0.988502549	JX	High altitude
2023/10/31	10	15.26392517	59.24504304	0.000136672	1.177488111	JX	High altitude
